# Supplementary material for: Histological, hormonal and transcriptomic reveal the changes upon gibberellin-induced parthenocarpy in pear fruit
Source: Hortic Res. 2018 Jan 3;5:1. doi: 10.1038/s41438-017-0012-z (PMC5798812; doi:10.1038/s41438-017-0012-z)
Supplement: Supplementary file 2 — Supplementary Data [file 41438_2017_12_MOESM2_ESM.xlsx]

## Sheet: Table S1
Supplementary Table S1. List of mapping results
Table | Summary of transcriptome sequencing data
Samples		Raw Reads	Clean reads(Clean/All)	Mapped reads(Mapped/Clean)	Uniquely mapped reads (Unique/Clean)
3DAA	Up_rep1	82366738	34503895	26394595(76.5%)	22816030(66.1%)
	Up_rep2	99648560	42015434	32092749(76.4)%	27876834(66.4%)
	Up_rep3	40828888	15840541	12038491(76.0%)	10435887(65.9%)
	P_rep1	28662876	12458163	9486720(76.1%)	8264341(66.4%)
	P_rep2	34518894	14815194	11403066(77.0%)	9928995(67.0%)
	P_rep3	34691956	14899449	11468686(77.0%)	9975366(67.0%)
	GA4+7_rep1	37816430	16436914	12634015(76.9%)	11026181.5(67.1%)
	GA4+7_rep2	37760460	16295469	12546940(77.0%)	10799392(66.3%)
	GA4+7_rep3	39636892	17170527	13206419(76.9%)	11507676(67.0%)
9DAA	Up_rep1	43363264	18733453	14329840(76.5%)	12465457(66.5%)
	Up_rep2	38138506	16376166	12511270(76.4%)	10888123(66.5%)
	Up_rep3	35702526	15325711	11696677(76.3%)	10184472(66.5%)
	P_rep1	75049390	31639668	24058229(76.0%)	20740274(65.6%)
	P_rep2	84113314	35532700	26824547(75.5)	23105305（65.0%）
	P_rep3	35742184	13815441	10400218（75.3%）	9024089.5(65.3%)
	GA4+7_rep1	34810576	14921752	11550159(77.4%)	9502786(63.7%)
	GA4+7_rep2	39850048	16963296	13015971(76.7%)	11281669(66.5%)
	GA4+7_rep3	64870976	23620073	17989288(76.2%)	16048230(67.94%)
14DAA	Up_rep1	32829456	13979810	10541248(75.4%)	9153354(65.5%)
	Up_rep2	42734678	17939971	13554533(75.6%)	11857299(66.1%)
	Up_rep3	36810246	15578653	11824513(75.9%)	10332192(66.3%)
	P_rep1	34792292	14955436	11376426(76.1%)	9918941(66.3%)
	P_rep2	38066626	16178884	12326211（76.2%）	10755901（66.48%）
	P_rep3	38625216	16178884	12326211(76.2%)	10761285(66.5%)
	GA4+7_rep1	40209948	17025906	13003410(76.5)	11359521（66.7%）
	GA4+7_rep2	39330546	16561813	12742759（76.9%）	11125165（67.2%）
	GA4+7_rep3	74410562	30039888	19535167.5（65.0%）	16611128.5（55.3%）
P: pollination; UP: unpollination; GA4+7 : GA4+7 treatment

## Sheet: Table S2
Supplementary Table S2. List of qRT-PCR primers
Primers	Sequences(5’-3’)
Actin-F	ACAGTGTCTGGATTGGAGGGTC
Actin-R	CATTTGGAGAACTCAGAAGCACT
LOC103936901-F	TTTCTCCGACATCCAGGCCAAT
LOC103936901-R	CGAGTCCGTCTCCGTTATCC
LOC103957426-F	GTTAAACTCCCCATGCTAGACATTT
LOC103957426-R	ATGATTGGTGATGTGGAAGAAGC
LOC103957897-F	TAAGCCCAAGGTGGTGTATTCAG
LOC103957897-R	TGGGTTAGTTGAACTCCCAGAAA
LOC103959134-F	GACCAAATGAGGAAGCAGGAGTG
LOC103959134-R	CCATGCAGGTTTGCGGAGAAT
LOC103950206-F	TGGTGCCTTTGTGCCTGTT
LOC103950206-R	TAGCCTCCGAGCATTTCACTC
LOC103927426-F	CGTAAACGAAACGTGCCACC
LOC103927426-R	GATTCCAGCATGAGTAAAGCCA
LOC103929549-F	CCAATGTTTCAAGACGAAGGGT
LOC103929549-R	CTTTAAGCCAAGGGTATGGTGAG
LOC103964310-F	TCCGCCCTCAGCCCATT
LOC103964310-R	GCTAAACATCTTCTCGGAGTCCAC
LOC103945984-F	TCTAGAACTGATGGCTGAAGGGT
LOC103945984-R	GGGCATAGTGGGTAGTGATTGAG
CPS-F	TCTTCGACCCACCACCTCAT
CPS-R	TGGAAACCGCACTGCATTTG
KO-F	AGGTTTCCAAGCAATGCCCT
KO-R	GAACTGAAGGGAGTTCGGGA
KAO1-like-F	ACTTCTGTCGAGCTTTGTTGGA
KAO1-like-R	TCACCAGGTGGGAGGGAGTA
GA20ox2-F	CCGAGCGGGTTGGTAGATAC
GA20ox2-R	CTGTTGAACCCAGTTTGAGAAGG
GA2ox2-F	AAGGTCATCAACCATGGCGT
GA2ox2-R	AGCCATAGCCAAAGGGATCG
GA2ox8-F	TTCCTGGAGAAGGCAGTGTG
GA2ox8-R	AGCCCTGAATCTTTCGAGCC
GID1B-like-F	GAGGTGATCGGAAACATCCTTCT
GID1B-like-R	GAAATGCCCGCCAGTACCA

## Sheet: Table S3
Supplementary Table S3. Cell wall related genes
Gene	Predict Description	Fold Change (log2 )
		3 DAA		9 DAA		14 DAA
		P vs. UP	GA4+7 vs. UP	P vs. UP	GA4+7 vs. UP	P vs. UP	GA4+7 vs. UP
LOC103933015	probable xyloglucan endotransglucosylase/hydrolase protein 8	0.048628	0.821718	0.908675	1.32214	1.95228	2.12515
LOC103948136	probable xyloglucan endotransglucosylase/hydrolase protein 8	-0.0960255	0.886218	0.662127	1.16705	1.39861	1.79585
LOC103954543	probable xyloglucan endotransglucosylase/hydrolase protein 8	0.532895	1.54046	0.911828	3.13323	2.31418	1.91208
LOC103946960	xyloglucan endotransglucosylase/hydrolase protein 9-like	-0.481144	0.454204	2.57978	2.72613	3.21507	2.69592
LOC103947710	probable xyloglucan endotransglucosylase/hydrolase protein 31	-1.86842	-0.204401	2.05907	2.46021	4.43378	4.02414
LOC103965682	probable xyloglucan endotransglucosylase/hydrolase protein 32	-3.00917	1.00276	1.16681	2.31778	3.13063	2.46454
LOC103944733	probable xyloglucan endotransglucosylase/hydrolase protein B	0.238532	1.71274	1.97034	2.51897	1.93621	1.90442
LOC103931262	probable xyloglucan endotransglucosylase/hydrolase protein 6	0.610589	0.107812	-2.38291	-2.87137	-4.30321	-5.75051
LOC103945729	probable xyloglucan endotransglucosylase/hydrolase protein 6	0.580369	-0.339398	-2.0146	-2.18772	-2.00784	-4.36426
LOC103945749	probable xyloglucan endotransglucosylase/hydrolase protein 6	0.611673	-0.480481	-2.37332	-2.70266	-2.56807	-4.86846
LOC103947455	probable xyloglucan endotransglucosylase/hydrolase protein 16	-1.70795	-1.94568	-2.73358	-1.45833	-0.453547	-0.762141
LOC103940134	probable xyloglucan endotransglucosylase/hydrolase protein 30	0.508128	1.73814	0.249985	-0.521141	-3.45623	-4.26381
LOC103962487	probable xyloglucan endotransglucosylase/hydrolase protein 30	0.891967	0.695559	-0.607988	-2.93243	-4.20828	-7.91201
LOC103941038	alpha-amylase-like	-0.0948056	0.0349455	0.0568127	0.000517721	-1.14002	-1.5046
LOC103941903	alpha-amylase-like	-0.0178066	1.20531	0.578925	-1.30253	-0.712822	-2.67501
LOC103950868	alpha-amylase 3	-0.388582	0.183441	1.08881	1.51956	1.22084	0.945639
LOC103928833	mannan endo-1,4-beta-mannosidase 2-like	-0.186571	0.0195714	0.00628556	0.261649	1.15991	2.0468
LOC103934008	mannan endo-1,4-beta-mannosidase 2-like	-0.261134	-0.0223197	0.10109	-0.0081371	1.38059	1.88248
LOC103930224	mannan endo-1,4-beta-mannosidase 6	-1.31638	-1.37608	1.74407	1.47928	4.68698	5.32953
LOC103932796	mannan endo-1,4-beta-mannosidase 7	-0.735252	0.0531853	1.48407	2.63076	3.65728	3.99078
LOC103954979	mannan endo-1,4-beta-mannosidase 7-like	-1.1296	-0.722372	1.27922	1.16862	2.31769	2.25911
LOC103955377	mannan endo-1,4-beta-mannosidase 7-like	-0.707537	-1.68134	-0.498093	-0.883028	0.847367	1.61236
LOC103929863	glucomannan 4-beta-mannosyltransferase 2-like	-0.749829	-0.0337412	1.24141	1.37325	2.73123	1.95718
LOC103954749	glucomannan 4-beta-mannosyltransferase 2-like	-0.815959	0.418401	3.36153	3.5891	4.06538	3.74253
LOC103944311	glucomannan 4-beta-mannosyltransferase 9-like	-0.928552	-0.123041	1.1494	1.68691	3.62124	4.19419
LOC103955162	glucomannan 4-beta-mannosyltransferase 9-like	0.0817323	2.16897	1.99848	4.14161	3.4298	4.12071
LOC103938745	endo-1,3(4)-beta-glucanase 1-like	0.156589	0.112532	-1.06383	-1.56751	-1.34755	-2.05914
LOC103943549	endo-1,3;1,4-beta-D-glucanase-like	0.519258	0.0496801	-1.41463	-1.18011	0.168628	0.391143
LOC103931678	cellulose synthase A catalytic subunit 2	-0.0112558	0.362064	0.557634	1.42689	1.71172	1.57737
LOC103943290	cellulose synthase-like protein D3	-0.25474	0.61244	1.28933	1.40561	1.05942	0.879159
LOC103944068	cellulose synthase A catalytic subunit 8	-0.782186	-0.780015	-0.139839	1.72568	5.53526	8.86015
LOC103954859	cellulose synthase A catalytic subunit 3	-0.0792959	0.200237	0.311207	0.996531	1.31394	1.28116
LOC103958831	cellulose synthase A catalytic subunit 4	-1.03844	-0.188408	0.191431	2.16178	5.29167	8.70819
LOC103959701	cellulose synthase A catalytic subunit 4	-1.27342	-0.318548	-0.3656	2.29086	4.12153	7.53498
LOC103965250	cellulose synthase A catalytic subunit 2	-0.322271	0.037665	0.453418	1.34732	2.28287	2.25654
LOC103933896	cellulose synthase-like protein G3	0.134106	0.961159	0.0431064	-1.29919	-3.32766	-6.04384
LOC103936880	cellulose synthase-like protein G2	0.504627	-0.438353	-0.469261	-0.979526	-2.32011	-3.0257
LOC103938817	cellulose synthase-like protein H1	-0.473997	1.82438	2.18286	-0.756282	-2.92747	-6.07953
LOC103944558	cellulose synthase-like protein H1	-0.602372	1.35234	2.35581	-1.6029	-3.17398	-4.92943
LOC103927207	pollen-specific leucine-rich repeat extensin-like protein 1	-1.00482	-0.470629	1.38358	1.54021	2.4068	2.04861
LOC103934257	extensin	-1.08162	-0.157382	0.633112	0.247507	1.48593	1.6814
LOC103934404	pollen-specific leucine-rich repeat extensin-like protein 4	2.90229	3.96592	-1.29844	-1.29965	-3.3	-2.16079
LOC103934770	extensin-like	-0.48853	0.0287933	2.19	1.91165	4.01987	3.94737
LOC103938444	pistil-specific extensin-like protein	-0.0850612	0.0301521	1.99666	2.02403	5.6079	4.89236
LOC103939409	leucine-rich repeat extensin-like protein 3	-1.08081	0.275239	3.09341	2.65669	4.92601	4.97151
LOC103942771	pollen-specific leucine-rich repeat extensin-like protein 4	3.17209	3.85371	-0.396203	-0.238613	-2.45515	-2.47325
LOC103943315	pollen-specific leucine-rich repeat extensin-like protein 3	2.5244	3.09676	-1.04866	-0.958673	-1.67279	-1.71694
LOC103943845	leucine-rich repeat extensin-like protein 4	-0.602372	0.267157	0.901576	1.68171	2.55743	2.47764
LOC103943927	leucine-rich repeat extensin-like protein 6	0.0426753	0.812752	0.148383	0.517464	1.29082	2.35616
LOC103944013	leucine-rich repeat extensin-like protein 3	-0.602372	0.267157	0.901576	1.68171	2.55743	2.47764
LOC103944199	pistil-specific extensin-like protein	-1.47193	-0.297834	3.97986	3.89061	6.32848	5.79057
LOC103944342	pistil-specific extensin-like protein	0.001249	0.280748	-0.0861729	0.650944	3.64283	3.34306
LOC103959341	leucine-rich repeat extensin-like protein 3	-0.435067	-0.304975	1.12706	1.45248	2.98365	2.708
LOC103959341	leucine-rich repeat extensin-like protein 3	-0.435067	-0.304975	1.66713	1.45248	3.98657	3.61276
LOC103965036	leucine-rich repeat extensin-like protein 4	-0.621578	-0.508839	2.39708	1.49664	1.58339	0.639415
LOC103965792	pollen-specific leucine-rich repeat extensin-like protein 2 isoform X1	-0.27408	-0.85718	-0.24831	0.411199	1.95922	2.00292
LOC103935568	extensin-3-like	0.28503	0.142091	-0.885026	-1.81818	-2.24973	-7.44943
LOC103937946	extensin-like	-0.15938	0.317098	-0.658674	-0.971548	-2.35753	-3.2055
LOC103939053	extensin-like	0.220478	0.517957	-0.203467	-1.28863	-1.65706	-2.5272
LOC103941202	leucine-rich repeat extensin-like protein 3	0.280718	-0.252992	-1.16541	-1.3115	-1.10847	-1.58973
LOC103949622	leucine-rich repeat extensin-like protein 3	-0.0374201	0.140936	-0.185228	-0.631515	-1.81025	-1.23934
LOC103955402	leucine-rich repeat extensin-like protein 3	-1.05845	-1.19621	-0.292232	0.288054	1.41745	0.677932
LOC103956195	extensin-like	0.37032	-0.154066	0.161192	0.487562	-1.56438	-3.12773
LOC103957770	extensin	0.170477	0.183992	-1.05423	-1.78635	-2.51494	-7.52344
LOC103958039	extensin-like, partial	-0.757491	-1.44629	-1.03669	-1.58898	1.93408	0.546565
LOC103958040	extensin-like	0	0	-1.03669	-1.58898	1.93408	3.50384
LOC103962112	pollen-specific leucine-rich repeat extensin-like protein 3	0.0270682	0.0891041	-0.659807	-0.661721	-1.09917	-1.16685
LOC103937941	probable polygalacturonase	-0.414688	0.779278	1.04498	1.73818	1.09865	1.22837
LOC103941345	probable polygalacturonase	-0.392304	0.219547	2.04275	2.2896	1.65392	1.64426
LOC103953527	probable polygalacturonase non-catalytic subunit JP650 isoform X1	-0.932114	0.611876	2.51712	3.04278	3.7468	4.56101
LOC103953243	polygalacturonase QRT3	-0.849469	-1.15451	0.662911	0.852553	0.910698	1.75785
LOC103955040	exopolygalacturonase-like	4.55881	5.05721	-4.30378	-0.607116	-4.15805	-1.96542
LOC103955042	exopolygalacturonase-like	3.20075	3.9362	-2.10703	0.584406	-4.78673	-4.78673
LOC103955043	exopolygalacturonase-like	3.3746	4.11301	-2.86849	-0.471241	-2.67356	-2.67356
LOC103955044	exopolygalacturonase-like	3.20265	3.64198	-4.56227	-1.04678	-2.71379	-2.75326
LOC103956040	polygalacturonase-like	5.92326	8.5788	-0.475865	-1.61708	4.09171	-1.90675
LOC103961249	probable polygalacturonase	-1.33564	-0.0584031	3.64268	3.40244	7.42847	6.91054
LOC103967190	probable polygalacturonase isoform X1	-0.140114	-0.222517	1.06455	1.05286	0.0020886	-0.23514
LOC103938334	polygalacturonase inhibitor	-0.339168	-0.369466	0.618295	0.890836	-1.60945	-2.07644
LOC103947767	polygalacturonase inhibitor-like	1.73909	1.91962	0.487002	-2.17137	-4.21157	-5.57537
LOC103947768	polygalacturonase QRT3	1.73909	1.91962	0.487002	-2.17137	-4.21157	-5.57537
LOC103953242	polygalacturonase At1g48100	-0.0775689	0.00563604	-1.8701	-1.06853	-0.496333	-0.28811
LOC103956861	probable polygalacturonase	0.886069	-0.0823973	-1.25106	-4.47099	-1.21836	-0.67129
LOC103958214	probable polygalacturonase	1.19453	1.23548	-0.821998	-2.11966	-4.5229	-6.23769
LOC103964325	endoglucanase 2-like	1.06161	0.959255	-1.65573	-0.890902	-5.18089	-3.86525
LOC103927919	endoglucanase 24-like	1.16333	1.76166	1.6923	1.68679	2.7747	3.10868
LOC103966933	endoglucanase 11 isoform X1	-1.55064	-0.24401	2.96321	2.90343	4.11899	4.06733
LOC103954973	endoglucanase CX-like	0.0195059	-0.33907	1.00082	2.19974	4.66514	4.42098
LOC103950695	endoglucanase 16-like	-0.751614	1.46663	3.43435	0.486649	4.66852	0.11332
LOC103929653	endoglucanase 16-like	3.43434	3.92756	-3.66239	-3.66239	0	0
LOC103952871	endoglucanase 4-like	3.43068	4.04968	-0.451953	-4.25902	-3.01038	-1.2094
LOC103964215	endo-1,3;1,4-beta-D-glucanase-like	1.50013	2.82073	1.87017	2.27963	2.29589	2.0611
LOC103955613	LOW QUALITY PROTEIN	-0.247383	-0.0970845	0.458751	0.206744	0.593669	1.14108
LOC103946471	endoglucanase 9-like	-0.00749777	0.18692	-0.137421	0.461523	0.589613	1.23936
LOC103931993	endoglucanase 6-like	0.0842972	-0.477002	-1.77848	1.31694	-1.69875	-1.83937
LOC103938177	endo-1,3(4)-beta-glucanase 1-like	0	0	1.67436	1.56329	3.71139	3.22979
LOC103938745	endo-1,3;1,4-beta-D-glucanase-like	0.156589	0.112532	-1.06383	-1.56751	-1.34755	-2.05914
LOC103943549	endo-1,3(4)-beta-glucanase 2-like	0.519258	0.0496801	-1.41463	-1.18011	0.168628	0.391143
LOC103947781	endo-1,3(4)-beta-glucanase 1-like	0.391961	0.104039	-0.385217	-1.03138	-0.312213	-0.81091
LOC103947782	endoglucanase 25-like	0.391961	0.104039	-0.385217	-1.03138	-0.312213	-0.81091
LOC103950680	125 kDa kinesin-related protein-like	0.302354	-0.0854275	-0.384604	-3.44863	-2.92165	-4.60274
LOC103933558	125 kDa kinesin-related protein-like	-0.0814419	1.4012	3.32576	3.45614	4.3901	3.79783
LOC103934955	125 kDa kinesin-related protein-like	-0.333133	1.44972	3.15879	3.53071	5.00605	4.78793
LOC103945665	125 kDa kinesin-related protein-like	-0.215773	1.44717	3.42144	3.70772	4.15024	3.8988
LOC103948924	125 kDa kinesin-related protein-like	-0.228412	0.582663	1.04321	1.47265	1.70434	2.19732
LOC103956459	125 kDa kinesin-related protein-like	-0.953674	1.24707	4.51316	4.33886	1.34949	1.71737
LOC103961658	125 kDa kinesin-related protein-like	-0.312649	1.51069	3.57958	3.94144	4.56419	4.07478
LOC103963547	125 kDa kinesin-related protein-like	0.0490501	1.33461	2.88493	3.24104	4.5212	4.17835
LOC103965760	armadillo repeat-containing kinesin-like protein 1	-0.183718	1.71141	3.50713	3.65676	4.40098	3.79003
LOC103958392	armadillo repeat-containing kinesin-like protein 3	-0.143356	0.26021	2.91479	3.58505	3.95649	2.02279
LOC103962369	bipolar kinesin KRP-130-like	-0.372734	0.793333	1.76314	2.59939	3.65917	4.14407
LOC103965646	bipolar kinesin KRP-130-like	-0.325939	1.38715	3.25813	3.53124	4.35006	4.10106
LOC103965652	chromosome-associated kinesin KIF4A	-0.53401	3.4901	3.01882	3.35787	4.2339	3.95256
LOC103964941	chromosome-associated kinesin KIF4A isoform X1	-0.136562	1.52627	2.04287	2.49282	3.7404	3.75361
LOC103950503	chromosome-associated kinesin KIF4-like	-0.375569	-0.0342986	1.047	1.70066	1.99994	2.50308
LOC103957067	kinesin KP1	-0.164141	1.31391	2.28314	2.65556	1.13015	1.50224
LOC103956933	kinesin-1	-0.126092	1.68386	3.22137	3.59203	4.58429	4.03612
LOC103956359	kinesin-13A-like	-0.451964	1.72369	3.45011	3.32563	4.40924	4.28121
LOC103937774	kinesin-13A-like	0.0184251	1.20299	2.90928	3.16881	4.10976	3.56505
LOC103960713	kinesin-13A-like isoform X1	-0.62542	1.38571	4.9331	5.19975	5.22379	1.85325
LOC103944874	kinesin-1-like protein PSS1	-0.104779	0.186493	0.753385	1.03415	1.78281	1.6066
LOC103962910	kinesin-3-like	0.391657	1.3556	3.3999	3.70838	4.85761	4.55783
LOC103948751	kinesin-3-like isoform X1	0.0277103	1.46269	2.81955	3.19064	1.34949	1.71737
LOC103946576	kinesin-4-like	-0.0596028	1.32196	2.57083	3.1095	3.59303	3.40805
LOC103967192	kinesin-4-like	-0.91706	0.873549	2.88493	1.05127	1.80158	1.50117
LOC103931651	kinesin-4-like	-0.242869	1.71141	3.50713	1.63976	2.55872	2.97679
LOC103938287	kinesin-4-like	0.834065	1.04512	2.48378	2.74105	3.16846	2.60326
LOC103927946	kinesin-4-like	-0.517361	1.51069	3.01035	3.23859	4.13589	3.53892
LOC103938335	kinesin-like calmodulin-binding protein isoform X1	-0.789406	1.35782	2.98752	3.20151	3.65917	4.14407
LOC103950205	kinesin-like protein KAR3	-0.103492	1.13461	1.04321	1.79093	1.88064	2.13553
LOC103936210	kinesin-like protein KIF18B	-0.359173	1.13461	2.33832	2.9333	3.98273	3.954
LOC103929998	kinesin-like protein KIF22-B	-0.640428	1.34204	3.08996	3.31174	4.50744	4.13783
LOC103941804	kinesin-like protein KIFC3	-0.368858	1.32196	2.57083	3.1095	1.95833	2.25495
LOC103954452	kinesin-like protein KIN12B	-0.413736	1.6198	3.51429	3.74669	4.60294	4.1927
LOC103951445	kinesin-like protein KIN12B	-0.515066	1.50542	3.3775	3.71377	4.45051	4.14375
LOC103966696	kinesin-like protein Klp68D isoform X1	-0.125611	1.42269	2.61377	1.27502	1.51937	2.03928
LOC103964957	kinesin-like protein klpA	-0.479533	0.225951	1.47595	3.87135	2.50187	2.69015
LOC103946060	kinesin-like protein NACK1	-0.252404	1.24707	4.51316	4.33886	3.78754	3.48885
LOC103937076	kinesin-like protein NACK1	-0.0225342	0.435054	1.71274	2.26928	2.99178	2.7781
LOC103939132	kinesin-like protein NACK1	-0.714565	1.3556	3.3999	1.22884	1.13015	1.50224
LOC103950628	kinesin-like protein NACK1 isoform X1	-0.511463	1.53195	3.21933	3.51335	4.33441	3.88475
LOC103966724	kinesin-like protein NACK2	-0.362437	0.269829	1.60683	1.36121	1.97412	2.02279
LOC103950230	kinesin-like protein NACK2 isoform X1	-0.134573	1.34204	2.42859	3.31174	4.50744	4.13783
LOC103930961	kinesin-related protein 4-like isoform X1	-0.00974479	1.38571	4.9331	5.19975	5.22379	5.1493
LOC103962074	kinesin-related protein 4-like isoform X1	-0.229486	1.51227	3.61379	3.38609	4.56419	4.07478
LOC103965223	phragmoplast orienting kinesin 2-like	0.0576976	0.449149	1.25335	1.7293	2.59677	2.59972
LOC103967090	phragmoplast orienting kinesin 2-like, partial	-0.200337	1.44972	2.23549	2.7179	1.82695	1.87766
LOC103967104	phragmoplast orienting kinesin-1-like	-0.223983	1.44717	2.20103	2.64048	4.15024	3.8988
LOC103958009	kinesin-like protein KIN12A	-0.352241	1.53195	3.21933	3.51335	1.76198	1.55843
LOC103928125	kinesin-like protein KIN12A	-0.00743393	1.33461	2.66182	2.95818	3.67412	3.24915
LOC103948692	kinesin-like protein KIF11	-0.328647	1.35782	1.47595	2.88024	2.50187	2.69015
LOC103932239	kinesin-like protein KIF22	-0.315395	1.31391	2.28314	1.41585	1.66971	1.79433
LOC103954554	kinesin-like protein KIN12A	0.189245	1.51371	3.03346	3.35916	4.35006	4.10106
LOC103960362	kinesin-like protein KIN12B	0.212695	1.37706	3.01882	3.35787	4.2339	3.95256
LOC103962599	kinesin-like protein KIN12B	0.0261732	1.73867	3.25357	3.68768	4.94513	4.33643
LOC103929305	kinesin-like protein NACK1	2.39652	1.42269	2.61377	2.81079	4.16834	3.46697
LOC103940760	phragmoplast orienting kinesin-1	-0.118176	1.46269	1.19234	1.94322	2.42959	3.15203
P: pollination; UP: unpollination; GA4+7 : GA4+7 treatment

## Sheet: Table S4
Supplementary Table S4. Photosynthesis and carbohydrate metabolism related genes
Name	Gene	Predict Description	Fold Change (log2)
			9 DAA		14 DAA
			P vs.UP	GA4+7 vs. UP	P vs.UP	GA4+7 vs. UP
PS.lightreaction.photosystem II.LHC-II	LOC103966344	PREDICTED: chlorophyll a-b binding protein CP29	1.03238	1.04565	-	-
PS.lightreaction.photosystem II.LHC-II	LOC103937518	chlorophyll a-b binding protein CP29.3, chloroplastic-like	1.72941	-	1.22895	1.80368
PS.lightreaction.photosystem II.LHC-II	LOC103951255	chlorophyll a-b binding protein of LHCII type 1	1.81276	2.58207	1.31779	-
PS.lightreaction.photosystem II.LHC-II	LOC103951337	PREDICTED: chlorophyll a-b binding protein of LHCII type 1-like	1.06558	1.44943	1.20104	-
PS.lightreaction.photosystem II.LHC-II	LOC103955064	PREDICTED: chlorophyll a-b binding protein 151, chloroplastic-like	1.12197	-	1.27224	1.72558
PS.lightreaction.photosystem II.LHC-II	LOC103927393	PREDICTED: chlorophyll a-b binding protein 13, chloroplastic	1.60716	2.0102	1.1864	1.91339
PS.lightreaction.photosystem II.LHC-II	LOC103935439	chlorophyll a-b binding protein 151, chloroplastic	1.54746	1.48652	1.3558	2.33196
PS.lightreaction.photosystem II.LHC-II	LOC103967973	PREDICTED: chlorophyll a-b binding protein CP24 10A, chloroplastic	1.45361	1.24029	-	1.49708
PS.lightreaction.photosystem II.LHC-II	LOC103959998	PREDICTED: chlorophyll a-b binding protein CP26, chloroplastic-like	1.04742	1.01834	-	1.36822
PS.lightreaction.photosystem II.LHC-II	LOC103934433	PREDICTED: chlorophyll a-b binding protein 13, chloroplastic	-	1.18301	-	1.04402
PS.lightreaction.photosystem II.PSII polypeptide subunits	LOC103956260	PREDICTED: oxygen-evolving enhancer protein 3-2, chloroplastic	1.0772	1.3099	-	-
PS.lightreaction.photosystem II.PSII polypeptide subunits	LOC103965639	PREDICTED: oxygen-evolving enhancer protein 2, chloroplastic-like	1.03666	-	-	-
PS.lightreaction.photosystem II.PSII polypeptide subunits	LOC103946003	PREDICTED: photosystem II reaction center W protein, chloroplastic-like	1.65908	1.39678	-	-
PS.lightreaction.photosystem II.PSII polypeptide subunits	LOC103951357	PREDICTED: psbP domain-containing protein 6, chloroplastic	1.58541	-	-	-
PS.lightreaction.photosystem II.PSII polypeptide subunits	LOC103928222	PREDICTED: psbP domain-containing protein 1, chloroplastic-like	1.66872	-	-	-
PS.lightreaction.photosystem II.PSII polypeptide subunits	LOC103930071	PREDICTED: psbP domain-containing protein 1, chloroplastic-like isoform X3	1.37945	1.10812	-	-
PS.lightreaction.photosystem II.PSII polypeptide subunits	LOC103939990	psbP domain-containing protein 2, chloroplastic-like	1.80581	-	-	-
PS.lightreaction.photosystem II.PSII polypeptide subunits	LOC103946577	PREDICTED: photosynthetic NDH subunit of lumenal location 3, chloroplastic-like	1.82046	1.97058	1.85791	2.5745
PS.lightreaction.photosystem II.PSII polypeptide subunits	LOC103948373	PREDICTED: psbP-like protein 1, chloroplastic isoform X2	1.8885	2.04376	1.43644	1.58776
PS.lightreaction.photosystem II.PSII polypeptide subunits	LOC103962339	PREDICTED: psbP domain-containing protein 1, chloroplastic-like isoform X1	1.51299	-	1.64058	1.74556
PS.lightreaction.photosystem II.PSII polypeptide subunits	LOC103928559	PREDICTED: psbP-like protein 1, chloroplastic isoform X1	1.4088	1.58196	1.36068	1.24447
PS.lightreaction.photosystem II.PSII polypeptide subunits	LOC103933887	PREDICTED: psbQ-like protein 3, chloroplastic	2.97191	2.19683	3.58468	3.4207
PS.lightreaction.photosystem II.PSII polypeptide subunits	LOC103947836	PREDICTED: photosystem II repair protein PSB27-H1, chloroplastic	1.44533	1.39253	1.24624	1.05491
PS.lightreaction.photosystem II.PSII polypeptide subunits	LOC103949857	PREDICTED: photosystem II core complex protei- psbY, chloroplastic	1.61534	1.56237	1.55106	2.32557
PS.lightreaction.photosystem II.PSII polypeptide subunits	LOC103951972	PREDICTED: photosystem II 10 kDa polypeptide, chloroplastic-like	-	-	-2.5182	-2.74762
PS.lightreaction.photosystem II.PSII polypeptide subunits	LOC103927965	PREDICTED: photosystem II reaction center PSB28 protein, chloroplastic-like	1.92503	1.54592	2.20285	2.80249
PS.lightreaction.photosystem II.PSII polypeptide subunits	LOC103930010	PREDICTED: psbP-like protein 1, chloroplastic	1.00344	-	1.21095	1.28378
PS.lightreaction.photosystem II.PSII polypeptide subunits	LOC103936181	PREDICTED: photosystem II 10 kDa polypeptide, chloroplastic-like	3.56289	1.9247	3.15138	4.13966
PS.lightreaction.photosystem II.PSII polypeptide subunits	LOC103940303	photosystem II 22 kDa protein, chloroplastic	2.0645	1.85459	2.46576	3.25644
PS.lightreaction.photosystem II.PSII polypeptide subunits	LOC103966283	PREDICTED: psbP domain-containing protein 4, chloroplastic-like	-	-	-	1.22238
PS.lightreaction.photosystem II.PSII polypeptide subunits	LOC103959875	PREDICTED: photosystem II reaction center Psb28 protein-like	1.12346	-	-	1.03124
PS.lightreaction.photosystem II.PSII polypeptide subunits	LOC103932545	PREDICTED: uncharacterized protein LOC103932545	-	1.14588	-	-
PS.lightreaction.photosystem I.LHC-I	LOC103927891	PREDICTED: probable basic-leucine zipper tra-cription factor R	1.05809	-	-	-
PS.lightreaction.photosystem I.LHC-I	LOC103931352	PREDICTED: chlorophyll a-b binding protein P4, chloroplastic	-	1.00401	1.58239	1.96294
PS.lightreaction.photosystem I.LHC-I	LOC103958702	chlorophyll a-b binding protein P4, chloroplastic-like	1.36367	2.05727	1.55314	2.1691
PS.lightreaction.photosystem I.LHC-I	LOC103950058	PREDICTED: photosystem I chlorophyll a/b-binding protein 5, chloroplastic-like	1.2479	1.18786	-	1.39645
PS.lightreaction.photosystem I.PSI polypeptide subunits	LOC103960252	PREDICTED: photosystem I reaction center subunit IV B, chloroplastic	1.58369	1.20888	-	-
PS.lightreaction.photosystem I.PSI polypeptide subunits	LOC103944859	PREDICTED: photosystem I reaction center subunit VI-2, chloroplastic	2.05399	1.90455	-	-
PS.lightreaction.photosystem I.PSI polypeptide subunits	LOC103933402	photosystem I reaction center subunit N, chloroplastic-like	1.30443	-	-	-
PS.lightreaction.photosystem I.PSI polypeptide subunits	LOC103956348	PREDICTED: protein CURVATURE THYLAKOID 1B, chloroplastic isoform X1	2.90908	3.29578	1.45272	1.89732
PS.lightreaction.photosystem I.PSI polypeptide subunits	LOC103963155	PREDICTED: photosystem I reaction center subunit N, chloroplastic-like	1.36312	1.9437	1.18935	1.65869
PS.lightreaction.photosystem I.PSI polypeptide subunits	LOC103966064	PREDICTED: photosystem I reaction center subunit psaK, chloroplastic-like	-	1.25682	1.01038	1.41163
PS.lightreaction.photosystem I.PSI polypeptide subunits	LOC103930397	PREDICTED: photosystem I reaction center subunit XI, chloroplastic	2.11679	2.29981	1.56884	1.79017
PS.lightreaction.photosystem I.PSI polypeptide subunits	LOC103932947	PREDICTED: photosystem I subunit O-like	-	-	-1.13291	-1.03265
PS.lightreaction.photosystem I.PSI polypeptide subunits	LOC103952396	PREDICTED: photosystem I reaction center subunit psaK, chloroplastic-like	1.05697	-	-	1.1069
PS.lightreaction.photosystem I.PSI polypeptide subunits	LOC103961116	PREDICTED: photosystem I reaction center subunit III, chloroplastic-like	-	1.26162	-	1.01355
PS.lightreaction.photosystem I.PSI polypeptide subunits	LOC103967572	PREDICTED: photosystem I reaction center subunit V, chloroplastic-like	1.16272	1.11178	-	1.18782
PS.lightreaction.photosystem I.PSI polypeptide subunits	LOC103936460	PREDICTED: photosystem I subunit O-like isoform X1	2.27947	2.95361	-	2.26805
PS.lightreaction.photosystem I.PSI polypeptide subunits	LOC103938417	PREDICTED: photosystem I reaction center subunit V, chloroplastic-like	1.11453	1.22661	-	1.42701
PS.lightreaction.photosystem I.PSI polypeptide subunits	LOC103945111	PREDICTED: photosystem I reaction center subunit III, chloroplastic	-	1.16829	-	-
PS.lightreaction.photosystem I.PSI polypeptide subunits	LOC103956623	PREDICTED: photosystem I reaction center subunit II, chloroplastic-like	-	1.24242	-	-
PS.lightreaction.state tra-ition	LOC103930350	PREDICTED: probable receptor-like protein kinase At5g18500, partial	-1.10545	-	-	-
PS.lightreaction.state tra-ition	LOC103956896	PREDICTED: probable serine/threonine-protein kinase At1g01540	-	-	1.78356	1.904
PS.lightreaction.state tra-ition	LOC103935251	PREDICTED: probable serine/threonine-protein kinase At1g01540	-	-	1.57677	1.61146
PS.lightreaction.state tra-ition	LOC103941341	PREDICTED: probable serine/threonine-protein kinase At1g01540	1.19443	1.50819	1.86339	1.71857
PS.lightreaction.state tra-ition	LOC103956307	probable serine/threonine-protein kinase At1g01540	-	1.11755	-	-
PS.lightreaction.ATP synthase.gamma chain	LOC103950613	PREDICTED: ATP synthase gamma chain, chloroplastic-like	1.66977	1.45032	-	1.22049
PS.lightreaction.ATP synthase.gamma chain	LOC103948177	PREDICTED: ATP synthase gamma chain, chloroplastic	1.69165	1.17429	-	1.09178
PS.lightreaction.ATP synthase.subunit B_ (ATPX)	LOC103946809	uncharacterized LOC103946809	-	-	-	1.2741
PS.lightreaction.cyclic electron flow-chlororespiration	LOC103952864	PREDICTED: PGR5-like protein 1A, chloroplastic	1.37255	-	-	-
PS.lightreaction.cyclic electron flow-chlororespiration	LOC103948669	PREDICTED: protein PROTON GRADIENT REGULATION 5, chloroplastic-like	1.32404	1.1427	2.26464	3.39146
PS.lightreaction.cyclic electron flow-chlororespiration	LOC103927033	PREDICTED: protein PROTON GRADIENT REGULATION 5, chloroplastic-like	-	-	1.25685	1.80582
PS.lightreaction.cyclic electron flow-chlororespiration	LOC103967405	PREDICTED: photosynthetic NDH subunit of subcomplex B 2, chloroplastic	-	-	-	1.07606
PS.lightreaction.other electron carrier (ox/red).plastocyanin	LOC103927331	PREDICTED: plastocyanin	1.78226	1.58825	1.20992	1.76381
PS.lightreaction.other electron carrier (ox/red).ferredoxin	LOC103966093	PREDICTED: photosynthetic NDH subunit of subcomplex B 3, chloroplastic	1.4717	-	-	-
PS.lightreaction.other electron carrier (ox/red).ferredoxin	LOC103944839	PREDICTED: photosynthetic NDH subunit of subcomplex B 3, chloroplastic	-	-	1.15573	1.10853
PS.lightreaction.other electron carrier (ox/red).ferredoxin	LOC103952806	PREDICTED: uncharacterized protein LOC103952806	2.87836	3.41332	3.93655	4.74274
PS.lightreaction.other electron carrier (ox/red).ferredoxin	LOC103966441	PREDICTED: photosynthetic NDH subunit of subcomplex B 3, chloroplastic-like	2.102	2.32316	1.45149	1.46157
PS.lightreaction.other electron carrier (ox/red).ferredoxin	LOC103927528	uncharacterized LOC103927528	1.41315	1.8269	2.85658	2.99084
PS.lightreaction.other electron carrier (ox/red).ferredoxin reductase	LOC103953478	PREDICTED: ferredoxin--NADP reductase, leaf isozyme, chloroplastic	1.17805	-	-	1.12971
PS.lightreaction.NADH DH	LOC103946340	PREDICTED: NAD(P)H-quinone oxidoreductase subunit N, chloroplastic-like	1.80719	-	-	-
PS.lightreaction.NADH DH	LOC103963151	PREDICTED: NAD(P)H-quinone oxidoreductase subunit O, chloroplastic isoform X2	1.05226	1.28954	-	-
PS.lightreaction.NADH DH	LOC103963327	PREDICTED: NAD(P)H-quinone oxidoreductase subunit N, chloroplastic-like	1.70461	1.79008	2.02248	2.64993
PS.lightreaction.NADH DH	LOC103945202	PREDICTED: NAD(P)H-quinone oxidoreductase subunit M, chloroplastic-like	-	1.07334	1.08264	1.31899
PS.lightreaction.NADH DH	LOC103946767	PREDICTED: NAD(P)H-quinone oxidoreductase subunit M, chloroplastic-like	1.02541	1.01279	-	1.44608
PS.photorespiration.glycolate oxydase	LOC103945960	PREDICTED: peroxisomal (S)-2-hydroxy-acid oxidase-like isoform X1	1.31526	-	-	-
PS.photorespiration.glycolate oxydase	LOC103936200	PREDICTED: peroxisomal (S)-2-hydroxy-acid oxidase	1.46152	1.09228	-	1.30354
PS.photorespiration.glycolate oxydase	LOC103939610	PREDICTED: peroxisomal (S)-2-hydroxy-acid oxidase	1.45508	1.0636	-	1.60372
PS.photorespiration.aminotra-ferases peroxisomal	LOC103930865	serine--glyoxylate aminotra-ferase-like	-	-	-1.09051	-
PS.photorespiration.aminotra-ferases peroxisomal	LOC103934581	PREDICTED: serine--glyoxylate aminotra-ferase	-	-	-3.49032	-3.72211
PS.photorespiration.glycine cleavage.P subunit	LOC103931123	PREDICTED: glycine dehydrogenase (decarboxylating), mitochondrial-like	-	-	6.67906	7.08472
PS.photorespiration.glycine cleavage.P subunit	LOC103952059	PREDICTED: glycine dehydrogenase (decarboxylating), mitochondrial isoform X1	1.22128	1.31926	1.71977	2.2662
PS.photorespiration.glycine cleavage.H protein	LOC103965719	PREDICTED: glycine cleavage system H protein 3, mitochondrial-like isoform X1	-	-	1.28782	1.1115
PS.photorespiration.glycine cleavage.H protein	LOC103962468	PREDICTED: glycine cleavage system H protein 3, mitochondrial-like	1.62937	1.83936	1.49516	1.72339
PS.photorespiration.glycine cleavage.H protein	LOC103967442	PREDICTED: glycine cleavage system H protein 3, mitochondrial	1.12281	-	1.33911	1.32792
PS.photorespiration.glycine cleavage.H protein	LOC103945156	PREDICTED: glycine cleavage system H protein 2, mitochondrial	-	-	-	1.88062
PS.photorespiration.serine hydroxymethyltra-ferase	LOC103962557	PREDICTED: serine hydroxymethyltra-ferase 4	2.47722	2.31983	3.61863	4.48032
PS.photorespiration.serine hydroxymethyltra-ferase	LOC103936129	PREDICTED: serine hydroxymethyltra-ferase 7-like	-	-	1.18614	-
PS.photorespiration.serine hydroxymethyltra-ferase	LOC103937634	PREDICTED: serine hydroxymethyltra-ferase, mitochondrial	2.07176	1.90158	1.53274	1.90764
PS.photorespiration.serine hydroxymethyltra-ferase	LOC103932900	PREDICTED: serine hydroxymethyltra-ferase 4-like	-	-	-	1.41414
PS.photorespiration.serine hydroxymethyltra-ferase	LOC103941449	PREDICTED: serine hydroxymethyltra-ferase 4-like	-	-	1.12262	1.4142
PS.photorespiration.hydroxypyruvate reductase	LOC103944894	glyoxylate/hydroxypyruvate reductase A HPR2-like	-	-	1.98963	2.82594
PS.photorespiration.hydroxypyruvate reductase	LOC103944862	PREDICTED: glyoxylate/hydroxypyruvate reductase A HPR2-like	-	-	-1.32749	-1.23427
PS.calvin cycle	LOC103931969	PREDICTED: calvin cycle protein CP12-1, chloroplastic-like	-	-	-1.50689	-1.19259
PS.calvin cycle	LOC103967177	PREDICTED: calvin cycle protein CP12-1, chloroplastic	1.10658	1.15343	-	-
PS.calvin cycle.Rib5P Isomerase	LOC103945096	PREDICTED: probable ribose-5-phosphate isomerase 4, chloroplastic	-	-	1.421	1.45208
PS.calvin cycle.PRK	LOC103962521	PREDICTED: phosphoribulokinase, chloroplastic	1.10304	-	-	-
PS.calvin cycle.PRK	LOC103938769	PREDICTED: phosphoribulokinase, chloroplastic-like	1.67364	1.06278	-	-
PS.calvin cycle.rubisco interacting	LOC103954267	PREDICTED: ribulose bisphosphate carboxylase/oxygenase activase, chloroplastic-like	1.21676	-	-	-
PS.calvin cycle.rubisco interacting	LOC103935705	ribulose bisphosphate carboxylase/oxygenase activase, chloroplastic	-	-	1.01936	1.13809
PS.calvin cycle.rubisco interacting	LOC103956732	PREDICTED: ruBisCO large subunit-binding protein subunit alpha-like	-	-	1.2289	1.37568
PS.calvin cycle.rubisco interacting	LOC103939553	PREDICTED: ribulose bisphosphate carboxylase/oxygenase activase 1, chloroplastic-like	-	-	-	-1.31213
PS.calvin cycle.rubisco interacting	LOC103947687	PREDICTED: ruBisCO large subunit-binding protein subunit alpha	-	-	-	1.17058
PS.calvin cycle.rubisco interacting	LOC103964812	PREDICTED: ruBisCO large subunit-binding protein subunit alpha-like	-	-	1.84133	2.17097
PS.calvin cycle.rubisco small subunit	LOC103947596	PREDICTED: ribulose bisphosphate carboxylase small chain, chloroplastic-like	1.20867	-	-	-
PS.calvin cycle.rubisco small subunit	LOC103948502	PREDICTED: ribulose bisphosphate carboxylase small chain, chloroplastic-like isoform X1	4.49204	-	4.36408	5.46451
PS.calvin cycle.rubisco small subunit	LOC103948503	ribulose bisphosphate carboxylase small chain-like	2.08971	1.57565	1.79005	1.86299
PS.calvin cycle.rubisco small subunit	LOC103928816	PREDICTED: ribulose bisphosphate carboxylase small chain clone 512-like	-	-	-1.28142	-2.09823
PS.calvin cycle.rubisco small subunit	LOC103934623	PREDICTED: ribulose bisphosphate carboxylase small chain, chloroplastic	2.08627	1.77129	1.88079	2.34413
PS.calvin cycle.GAP	LOC103966613	PREDICTED: glyceraldehyde-3-phosphate dehydrogenase A, chloroplastic isoform X1	1.60347	1.08862	-	1.33408
PS.calvin cycle.TPI	LOC103938349	PREDICTED: triosephosphate isomerase, chloroplastic	1.05794	1.2448	1.61445	1.92286
PS.calvin cycle.aldolase	LOC103944293	PREDICTED: fructose-bisphosphate aldolase 1, cytoplasmic	-	-	1.1359	1.0347
PS.calvin cycle.aldolase	LOC103966935	PREDICTED: fructose-bisphosphate aldolase 1, chloroplastic	2.34187	1.77967	1.73832	2.3933
PS.calvin cycle.aldolase	LOC103948139	PREDICTED: fructose-bisphosphate aldolase 3, chloroplastic-like	-	-1.49372	-	-1.34291
PS.calvin cycle.aldolase	LOC103937074	PREDICTED: fructose-bisphosphate aldolase 1, chloroplastic-like	2.012	-	-	1.56101
PS.calvin cycle.FBPase	LOC103949429	PREDICTED: fructose-1,6-bisphosphatase, chloroplastic-like	-	-	1.92859	2.30885
PS.calvin cycle.seduheptulose bisphosphatase	LOC103936339	PREDICTED: sedoheptulose-1,7-bisphosphatase, chloroplastic-like	1.82708	1.33305	-	-
PS.calvin cycle.seduheptulose bisphosphatase	LOC103952026	PREDICTED: sedoheptulose-1,7-bisphosphatase, chloroplastic-like	1.15014	1.16441	2.06421	2.71259
PS.calvin cycle.seduheptulose bisphosphatase	LOC103933754	PREDICTED: sedoheptulose-1,7-bisphosphatase, chloroplastic-like	1.40087	1.15549	1.32573	2.06557
cell wall	LOC103950692	PREDICTED: uncharacterized protein LOC103950692 isoform X1	-	-	1.03974	1.21129
cell wall	LOC103950116	PREDICTED: uncharacterized protein LOC103950116 isoform X1	-	1.33655	1.9029	2.16566
cell wall.precursor synthesis	LOC103945175	PREDICTED: UDP-N-acetylglucosamine diphosphorylase 1-like	-	-1.01814	-1.14063	-
cell wall.precursor synthesis.NDP sugar pyrophosphorylase.multiple NDP-Sugars	LOC103945204	PREDICTED: UDP-sugar pyrophosphorylase	-	-	-1.26101	-
cell wall.precursor synthesis.NDP sugar pyrophosphorylase.multiple NDP-Sugars	LOC103946766	PREDICTED: UDP-sugar pyrophosphorylase-like	-	-	-1.0921	-
cell wall.precursor synthesis.RHM	LOC103966239	PREDICTED: trifunctional UDP-glucose 4,6-dehydratase/UDP-4-keto-6-deoxy-D-glucose 3,5-epimerase/UDP-4-keto-L-rhamnose-reductase RHM1-like	1.39011	1.50778	3.43476	3.58014
cell wall.precursor synthesis.RHM	LOC103947469	PREDICTED: trifunctional UDP-glucose 4,6-dehydratase/UDP-4-keto-6-deoxy-D-glucose 3,5-epimerase/UDP-4-keto-L-rhamnose-reductase RHM1-like	-	1.14444	1.48761	1.58589
cell wall.precursor synthesis.RHM	LOC103952887	PREDICTED: bifunctional dTDP-4-dehydrorhamnose 3,5-epimerase/dTDP-4-dehydrorhamnose reductase, partial	-	1.14538	-	1.16648
cell wall.precursor synthesis.UER	LOC103952887	PREDICTED: bifunctional dTDP-4-dehydrorhamnose 3,5-epimerase/dTDP-4-dehydrorhamnose reductase, partial	-	1.14538	-	1.16648
cell wall.precursor synthesis.KDO pathway.arabinose-5-phosphate isomerase	LOC103958875	PREDICTED: probable arabinose 5-phosphate isomerase	1.42062	1.72862	2.29877	2.38267
cell wall.precursor synthesis.KDO pathway.arabinose-5-phosphate isomerase	LOC103928782	PREDICTED: probable arabinose 5-phosphate isomerase	1.17316	1.27919	1.86002	2.04493
cell wall.precursor synthesis.KDO pathway.KDO-8-Phosphate Synthase	LOC103953328	PREDICTED: 2-dehydro-3-deoxyphosphooctonate aldolase-like	3.20086	3.47537	4.22809	4.17548
cell wall.precursor synthesis.KDO pathway.KDO-8-Phosphate Synthase	LOC103940960	PREDICTED: 2-dehydro-3-deoxyphosphooctonate aldolase	1.16306	1.34671	1.73695	1.90294
cell wall.precursor synthesis.UGE	LOC103933914	UDP-glucose 4-epimerase GEPI48-like	-	-1.29482	-1.46618	-1.8716
cell wall.precursor synthesis.UGE	LOC103949238	PREDICTED: UDP-glucose 4-epimerase GEPI48-like	-	-1.2487	-3.66361	-3.85797
cell wall.precursor synthesis.UGE	LOC103937245	PREDICTED: bifunctional UDP-glucose 4-epimerase and UDP-xylose 4-epimerase 1	-	-2.46848	-5.23523	-6.58858
cell wall.precursor synthesis.phosphomannose isomerase	LOC103947117	PREDICTED: mannose-6-phosphate isomerase 1-like isoform X1	1.66414	2.19727	3.36095	3.52602
cell wall.precursor synthesis.phosphomannose isomerase	LOC103948500	PREDICTED: mannose-6-phosphate isomerase 1-like isoform X1	-	1.00979	-	1.29882
cell wall.precursor synthesis.phosphomannose isomerase	LOC103934628	PREDICTED: mannose-6-phosphate isomerase 1-like	-	-	-1.26742	-
cell wall.precursor synthesis.AXS	LOC103954739	PREDICTED: UDP-D-apiose/UDP-D-xylose synthase 2	-	1.25012	1.27604	1.56375
cell wall.precursor synthesis.AXS	LOC103929854	PREDICTED: UDP-D-apiose/UDP-D-xylose synthase 2-like isoform X1	-	-	1.36054	1.38357
cell wall.precursor synthesis.sugar kinases.galacturonic acid kinase	LOC103934801	PREDICTED: galacturonokinase-like	-	-	1.19146	1.78156
cell wall.precursor synthesis.sugar kinases.galacturonic acid kinase	LOC103938402	PREDICTED: galacturonokinase-like	1.7454	1.65445	1.91825	2.83855
cell wall.precursor synthesis.sugar kinases.galacturonic acid kinase	LOC103939519	PREDICTED: galacturonokinase-like	-	-	1.16537	1.05227
ell wall.precursor synthesis.sugar kinases.arabinose-1-kinase	LOC103957512	PREDICTED: L-arabinokinase-like isoform X1	-	-	-1.30203	-1.13509
ell wall.precursor synthesis.sugar kinases.arabinose-1-kinase	LOC103964520	PREDICTED: L-arabinokinase-like isoform X1	-	-1.63885	-3.71473	-4.3921
cell wall.precursor synthesis.UDP-Glc dehydrogenase (UGD)	LOC103930880	PREDICTED: UDP-glucose 6-dehydrogenase 5-like	-	-	3.48029	4.64506
cell wall.precursor synthesis.UDP-Glc dehydrogenase (UGD)	LOC103947238	PREDICTED: UDP-glucose 6-dehydrogenase 5	-	-	2.12488	3.10177
cell wall.precursor synthesis.UDP-Glc dehydrogenase (UGD)	LOC103931361	PREDICTED: UDP-glucose 6-dehydrogenase 5	-	-	2.59101	3.82331
cell wall.precursor synthesis.UXS	LOC103943668	PREDICTED: UDP-glucuronic acid decarboxylase 4-like	-1.91185	-1.37686	-	-
cell wall.precursor synthesis.UXS	LOC103933672	PREDICTED: UDP-glucuronic acid decarboxylase 1-like	-	1.1417	-	1.28618
cell wall.precursor synthesis.UXS	LOC103944949	PREDICTED: UDP-glucuronic acid decarboxylase 6	-	1.0678	2.23588	4.35567
cell wall.precursor synthesis.UXS	LOC103948402	PREDICTED: UDP-glucuronic acid decarboxylase 5	-	-	-	2.60297
cell wall.precursor synthesis.UXS	LOC103948978	PREDICTED: UDP-glucuronic acid decarboxylase 6	-	-	1.90389	3.26421
cell wall.precursor synthesis.UXS	LOC103963541	PREDICTED: UDP-glucuronic acid decarboxylase 1-like	-	-	-	1.33343
cell wall.precursor synthesis.UXS	LOC103965769	PREDICTED: UDP-glucuronic acid decarboxylase 1-like	-	-	-	1.14583
cell wall.precursor synthesis.UXS	LOC103928376	PREDICTED: UDP-glucuronic acid decarboxylase 2-like	-	-	2.09167	2.72135
cell wall.precursor synthesis.UXS	LOC103928424	PREDICTED: UDP-glucuronic acid decarboxylase 2	-	-	2.18262	2.86496
cell wall.precursor synthesis.UXS	LOC103930040	PREDICTED: UDP-glucuronic acid decarboxylase 5-like	-	-	1.87419	3.50855
cell wall.precursor synthesis.GMD	LOC103966717	PREDICTED: GDP-mannose 4,6 dehydratase 1	-	-	-	1.77041
cell wall.precursor synthesis.GER	LOC103964461	PREDICTED: putative GDP-L-fucose synthase 2	-	-	-	1.10058
cell wall.precursor synthesis.MUR4	LOC103966512	PREDICTED: UDP-arabinose 4-epimerase 1-like isoform X1	-1.38021	-1.24058	-	1.94569
cell wall.precursor synthesis.MUR4	LOC103945087	PREDICTED: UDP-arabinose 4-epimerase 1 isoform X1	-	-	-	1.17238
cell wall.precursor synthesis.MUR4	LOC103952320	PREDICTED: UDP-arabinose 4-epimerase 1-like	-	-	-	1.48104
cell wall.precursor synthesis.MUR4	LOC103964163	UDP-arabinose 4-epimerase 1-like	-1.27759	-2.38247	-1.62879	-
cell wall.cellulose synthesis	LOC103944565	PREDICTED: probable xyloglucan glycosyltra-ferase 5	-	1.34256	2.26632	2.47511
cell wall.cellulose synthesis	LOC103944582	PREDICTED: probable xyloglucan glycosyltra-ferase 5	-	1.38926	2.16676	2.38029
cell wall.cellulose synthesis	LOC103931993	PREDICTED: endoglucanase 9-like	-1.77848	-	-1.69875	-1.83937
cell wall.cellulose synthesis	LOC103940681	PREDICTED: probable xyloglucan glycosyltra-ferase 6	-	-	1.24253	1.2586
cell wall.cellulose synthesis	LOC103942015	PREDICTED: probable xyloglucan glycosyltra-ferase 5	1.31095	2.15245	3.95272	4.0407
cell wall.cellulose synthesis	LOC103951542	PREDICTED: probable xyloglucan glycosyltra-ferase 12	-	1.33953	1.65185	1.84492
cell wall.cellulose synthesis	LOC103959701	PREDICTED: cellulose synthase A catalytic subunit 4	-	2.29086	4.12153	7.53498
cell wall.cellulose synthesis	LOC103944311	PREDICTED: glucomannan 4-beta-mannosyltra-ferase 9-like isoform X1	1.1494	1.68691	3.62124	4.19419
cell wall.cellulose synthesis	LOC103946471	MLO-like protein 13	-	-	-	1.23936
cell wall.cellulose synthesis	LOC103954749	PREDICTED: glucomannan 4-beta-mannosyltra-ferase 2-like	3.36153	3.5891	4.06538	3.74253
cell wall.cellulose synthesis	LOC103955162	PREDICTED: glucomannan 4-beta-mannosyltra-ferase 9-like isoform X2	1.99848	4.14161	3.4298	4.12071
cell wall.cellulose synthesis	LOC103926827	PREDICTED: probable xyloglucan glycosyltra-ferase 5	1.23052	1.9072	4.17261	4.18993
cell wall.cellulose synthesis	LOC103929863	PREDICTED: glucomannan 4-beta-mannosyltra-ferase 2-like	1.24141	1.37325	2.73123	1.95718
cell wall.cellulose synthesis	LOC103932841	endoglucanase 25-like	-	-	-	1.1779
cell wall.cellulose synthesis	LOC103950680	PREDICTED: endoglucanase 25-like	-	-3.44863	-	-
cell wall.cellulose synthesis.cellulose synthase	LOC103933896	PREDICTED: cellulose synthase-like protein G3	-	-	-3.32766	-6.04384
cell wall.cellulose synthesis.cellulose synthase	LOC103936880	cellulose synthase-like protein G2	-	-	-2.32011	-3.0257
cell wall.cellulose synthesis.cellulose synthase	LOC103938826	cellulose synthase-like protein H1	2.48727	-	-2.59415	-4.42075
cell wall.cellulose synthesis.cellulose synthase	LOC103940710	cellulose synthase-like protein E6	-1.99609	-3.30938	-3.15645	-5.33078
cell wall.cellulose synthesis.cellulose synthase	LOC103959701	PREDICTED: cellulose synthase A catalytic subunit 4	-	2.29086	4.12153	7.53498
cell wall.cellulose synthesis.cellulose synthase	LOC103944068	PREDICTED: cellulose synthase A catalytic subunit 8	-	1.72568	5.53526	8.86015
cell wall.cellulose synthesis.cellulose synthase	LOC103944558	cellulose synthase-like protein H1	2.35581	-	-3.17398	-4.92943
cell wall.cellulose synthesis.cellulose synthase	LOC103954859	PREDICTED: cellulose synthase A catalytic subunit 3	-	-	1.31394	1.28116
cell wall.cellulose synthesis.cellulose synthase	LOC103958831	PREDICTED: cellulose synthase A catalytic subunit 4	-	2.16178	5.29167	8.70819
cell wall.cellulose synthesis.cellulose synthase	LOC103965250	PREDICTED: cellulose synthase A catalytic subunit 2	-	1.34732	2.28287	2.25654
cell wall.cellulose synthesis.cellulose synthase	LOC103931678	PREDICTED: cellulose synthase A catalytic subunit 2	-	1.42689	1.71172	1.57737
cell wall.cellulose synthesis.cellulose synthase	LOC103938817	cellulose synthase-like protein H1	2.18286	-	-2.92747	-
cell wall.cellulose synthesis.cellulose synthase	LOC103943290	PREDICTED: cellulose synthase-like protein D3	1.28933	1.40561	1.05942	-
cell wall.cellulose synthesis.cellulose synthase	LOC103943043	PREDICTED: cellulose synthase A catalytic subunit 8	-	2.73732	-	-
cell wall.cellulose synthesis.cellulose synthase	LOC103949047	PREDICTED: cellulose synthase A catalytic subunit 7	-	2.37445	-	-
cell wall.cellulose synthesis.COBRA	LOC103939406	PREDICTED: COBRA-like protein 7	-	-	1.36873	1.31469
cell wall.cellulose synthesis.COBRA	LOC103930406	PREDICTED: protein COBRA-like	-	1.43593	2.13283	2.07086
cell wall.cellulose synthesis.COBRA	LOC103937916	PREDICTED: COBRA-like protein 4	-	3.6587	6.02523	8.37246
cell wall.cellulose synthesis.COBRA	LOC103946457	COBRA-like protein 6	-	-1.17555	-	-
cell wall.hemicellulose synthesis	LOC103950900	hydroxyproline O-galactosyltra-ferase GALT6-like	1.1657	1.61577	2.62439	2.63873
cell wall.hemicellulose synthesis	LOC103951776	PREDICTED: probable glycosyltra-ferase At3g07620 isoform X1	-	1.36188	-	1.91676
cell wall.hemicellulose synthesis	LOC103958784	PREDICTED: hydroxyproline O-galactosyltra-ferase GALT6-like	-	-	-1.80296	-1.38283
cell wall.hemicellulose synthesis	LOC103931250	PREDICTED: galactoside 2-alpha-L-fucosyltra-ferase-like	-	-	1.33175	1.4969
cell wall.hemicellulose synthesis.xyloglucan.XXXG galactose Tra-ferase	LOC103927970	PREDICTED: xyloglucan galactosyltra-ferase MUR3-like	-	-	1.30308	1.55456
cell wall.hemicellulose synthesis.glucuronoxylan	LOC103928624	PREDICTED: probable glucuronoxylan glucuronosyltra-ferase IRX7	-	-	-	4.52919
cell wall.hemicellulose synthesis.glucuronoxylan	LOC103937525	PREDICTED: probable glucuronoxylan glucuronosyltra-ferase IRX7	-	-	-	4.46638
cell wall.hemicellulose synthesis.glucuronoxylan	LOC103954235	probable galacturonosyltra-ferase-like 1	-	1.32699	2.96789	3.6931
cell wall.hemicellulose synthesis.glucuronoxylan	LOC103957108	PREDICTED: probable beta-1,4-xylosyltra-ferase IRX14	-	-	-	1.0556
cell wall.hemicellulose synthesis.glucuronoxylan	LOC103946581	PREDICTED: probable galacturonosyltra-ferase 12	-	-	3.4303	7.43071
cell wall.hemicellulose synthesis.glucuronoxylan	LOC103947711	PREDICTED: probable glucuronoxylan glucuronosyltra-ferase IRX7	-	1.06863	1.11757	4.05704
cell wall.hemicellulose synthesis.glucuronoxylan	LOC103951152	PREDICTED: putative UDP-glucuronate:xylan alpha-glucuronosyltra-ferase 3 isoform X1	-	-	-2.02505	1.48249
cell wall.hemicellulose synthesis.glucuronoxylan	LOC103951153	PREDICTED: putative UDP-glucuronate:xylan alpha-glucuronosyltra-ferase 3	-	1.03558	1.12452	1.10973
cell wall.hemicellulose synthesis.glucuronoxylan	LOC103955444	probable galacturonosyltra-ferase-like 1	-1.11278	-	1.75279	4.33601
cell wall.hemicellulose synthesis.glucuronoxylan	LOC103963163	PREDICTED: probable galacturonosyltra-ferase-like 1	-	1.43063	3.1032	4.56425
cell wall.hemicellulose synthesis.glucuronoxylan	LOC103967625	PREDICTED: probable galacturonosyltra-ferase-like 1	-	-	4.04013	5.72766
cell wall.hemicellulose synthesis.glucuronoxylan	LOC103934527	PREDICTED: probable beta-1,4-xylosyltra-ferase IRX9	-	2.61644	-	-
cell wall.hemicellulose synthesis.glucuronoxylan	LOC103948820	PREDICTED: probable beta-1,4-xylosyltra-ferase IRX9	-	2.67646	-	-
cell wall.pectin synthesis	LOC103961216	PREDICTED: galacturonosyltra-ferase 8-like	-	-	1.04312	1.18834
cell wall.pectin synthesis	LOC103961410	PREDICTED: galacturonosyltra-ferase 8-like	-	-	1.42819	1.54811
cell wall.cell wall protei-	LOC103958023	PREDICTED: SNF1-related protein kinase regulatory subunit gamma-1-like	-	-2.36515	-3.76346	-4.61008
cell wall.cell wall protei-	LOC103964056	PREDICTED: SNF1-related protein kinase regulatory subunit gamma-1-like	-	-2.29719	-3.60093	-4.56629
cell wall.cell wall protei-	LOC103950016	PREDICTED: SNF1-related protein kinase regulatory subunit gamma-1-like	-1.35029	-1.49616	-2.74262	-2.55064
cell wall.cell wall protei-.AGPs.AGP	LOC103953566	PREDICTED: fasciclin-like arabinogalactan protein 14	-2.36411	-1.61155	-	-
cell wall.cell wall protei-.AGPs.AGP	LOC103965978	PREDICTED: fasciclin-like arabinogalactan protein 3	-2.33337	-	-	-
cell wall.cell wall protei-.AGPs.AGP	LOC103966436	PREDICTED: arabinogalactan peptide 16-like	-	-	-	2.89074
cell wall.cell wall protei-.AGPs.AGP	LOC103930626	PREDICTED: fasciclin-like arabinogalactan protein 12	-	-	-	7.91805
cell wall.cell wall protei-.AGPs.AGP	LOC103934731	PREDICTED: fasciclin-like arabinogalactan protein 11	2.77826	3.42505	5.12544	8.12969
cell wall.cell wall protei-.AGPs.AGP	LOC103940249	PREDICTED: fasciclin-like arabinogalactan protein 16	-	-	1.51547	2.16136
cell wall.cell wall protei-.AGPs.AGP	LOC103944928	PREDICTED: fasciclin-like arabinogalactan protein 4	-	-	1.89332	1.81002
cell wall.cell wall protei-.AGPs.AGP	LOC103952717	PREDICTED: fasciclin-like arabinogalactan protein 16	-	1.18808	2.5603	3.3636
cell wall.cell wall protei-.AGPs.AGP	LOC103955034	PREDICTED: fasciclin-like arabinogalactan protein 7	1.41573	1.72618	2.97257	3.1984
cell wall.cell wall protei-.AGPs.AGP	LOC103963913	PREDICTED: fasciclin-like arabinogalactan protein 1	-	-	2.83604	2.78546
cell wall.cell wall protei-.AGPs.AGP	LOC103966029	PREDICTED: fasciclin-like arabinogalactan protein 11	-	-	10.0218	13.385
cell wall.cell wall protei-.AGPs.AGP	LOC103967710	PREDICTED: fasciclin-like arabinogalactan protein 8	1.34296	1.54597	3.35093	3.36996
cell wall.cell wall protei-.AGPs.AGP	LOC103942779	PREDICTED: fasciclin-like arabinogalactan protein 2	4.18383	5.16315	4.63687	4.86846
cell wall.cell wall protei-.AGPs.AGP	LOC103933445	PREDICTED: fasciclin-like arabinogalactan protein 4	1.05465	1.10268	1.07315	-
cell wall.cell wall protei-.proline rich protei-	LOC103938352	PREDICTED: proline-rich protein 4	1.02192	1.86265	2.92002	3.34428
cell wall.cell wall protei-.LRR	LOC103943536	probably inactive leucine-rich repeat receptor-like protein kinase At2g25790	2.57067	2.18792	3.85206	3.55762
cell wall.cell wall protei-.LRR	LOC103936972	PREDICTED: uncharacterized protein At4g06744-like	-1.3161	-2.56916	-	-1.23727
cell wall.cell wall protei-.LRR	LOC103940091	PREDICTED: leucine-rich repeat exte-in-like protein 4 isoform X1	-	-	-	2.16208
cell wall.cell wall protei-.LRR	LOC103950476	PREDICTED: uncharacterized protein At4g06744-like	1.56534	3.38631	2.82359	3.55975
cell wall.cell wall protei-.LRR	LOC103943845	PREDICTED: leucine-rich repeat exte-in-like protein 4	-	1.68171	2.55743	2.47764
cell wall.cell wall protei-.LRR	LOC103943927	PREDICTED: leucine-rich repeat exte-in-like protein 6	-	-	1.29082	2.35616
cell wall.cell wall protei-.LRR	LOC103964252	PREDICTED: vegetative cell wall protein gp1-like	-	-	2.14001	1.62247
cell wall.cell wall protei-.LRR	LOC103927207	PREDICTED: pollen-specific leucine-rich repeat exte-in-like protein 1	1.38358	1.54021	2.4068	2.04861
cell wall.cell wall protei-.LRR	LOC103931750	PREDICTED: protein TOO MANY MOUTHS	3.88232	4.44513	6.55453	6.81698
cell wall.cell wall protei-.LRR	LOC103965036	PREDICTED: leucine-rich repeat exte-in-like protein 4 isoform X1	2.39708	1.49664	1.58339	-
cell wall.cell wall protei-.HRGP	LOC103944439	uncharacterized LOC103944439	-	-	-	-1.00772
cell wall.cell wall protei-.HRGP	LOC103934032	FRIGIDA-like protein 1	-	-	-	-1.03877
cell wall.cell wall protei-.HRGP	LOC103934116	PREDICTED: uncharacterized protein LOC103934116	-	-	-	-1.02087
cell wall.cell wall protei-.HRGP	LOC103935991	FRIGIDA-like protein 4a	-	-	-	1.36948
cell wall.cell wall protei-.RGP	LOC103926584	PREDICTED: alpha-1,4-glucan-protein synthase	3.01135	-	1.90394	2.66032
cell wall.cell wall protei-.RGP	LOC103930395	PREDICTED: alpha-1,4-glucan-protein synthase	-	-	2.34617	2.57349
cell wall.cell wall protei-.RGP	LOC103937933	PREDICTED: alpha-1,4-glucan-protein synthase	-	1.03423	1.25885	1.2458
cell wall.cell wall protei-.RGP	LOC103938537	PREDICTED: probable UDP-arabinopyranose mutase 5	-	-	-	1.02777
cell wall.degradation	LOC103960505	uncharacterized LOC103960505	-	-2.79422	-3.72722	-6.60554
cell wall.degradation	LOC103930738	PREDICTED: heparanase-like protein 3	-	1.46252	-	1.3849
cell wall.degradation	LOC103953861	PREDICTED: heparanase-like protein 3	-	1.40708	-	-
cell wall.degradation.cellulases and beta -1,4-glucanases	LOC103958128	PREDICTED: uncharacterized protein LOC103958128	2.22008	2.4173	3.17556	2.8865
cell wall.degradation.cellulases and beta -1,4-glucanases	LOC103927919	endoglucanase 2	1.6923	1.68679	2.7747	3.10868
cell wall.degradation.cellulases and beta -1,4-glucanases	LOC103935785	endoglucanase 20-like	-	-	-	-5.60766
cell wall.degradation.cellulases and beta -1,4-glucanases	LOC103954973	PREDICTED: endoglucanase 11 isoform X1	1.00082	2.19974	4.66514	4.42098
cell wall.degradation.mannan-xylose-arabinose-fucose	LOC103954979	PREDICTED: mannan endo-1,4-beta-mannosidase 7-like	1.27922	-	-	-
cell wall.degradation.mannan-xylose-arabinose-fucose	LOC103966177	PREDICTED: xyloglucan endotra-glucosylase/hydrolase 2-like	-2.55198	-1.74583	-	-
cell wall.degradation.mannan-xylose-arabinose-fucose	LOC103932796	PREDICTED: mannan endo-1,4-beta-mannosidase 7	1.48407	2.63076	-	-
cell wall.degradation.mannan-xylose-arabinose-fucose	LOC103951721	PREDICTED: uncharacterized protein LOC103951721	-	-	-	1.64246
cell wall.degradation.mannan-xylose-arabinose-fucose	LOC103968089	beta-xylosidase/alpha-L-arabinofuranosidase 1-like	1.96389	1.44624	-	-1.04308
cell wall.degradation.mannan-xylose-arabinose-fucose	LOC103947458	PREDICTED: xyloglucan endotra-glucosylase/hydrolase 2-like	-2.28938	-1.0261	-1.90118	-2.30086
cell wall.degradation.mannan-xylose-arabinose-fucose	LOC103959328	putative beta-D-xylosidase	1.25001	-	-4.6978	-6.24943
cell wall.degradation.mannan-xylose-arabinose-fucose	LOC103940503	putative beta-D-xylosidase	-	-	-1.84889	-3.5691
cell wall.degradation.mannan-xylose-arabinose-fucose	LOC103943992	PREDICTED: beta-galactosidase	-	-2.57767	-5.58871	-4.28667
cell wall.degradation.mannan-xylose-arabinose-fucose	LOC103955377	PREDICTED: mannan endo-1,4-beta-mannosidase 7-like	-	-	-	1.61236
cell wall.degradation.mannan-xylose-arabinose-fucose	LOC103959046	PREDICTED: probable beta-D-xylosidase 7	-	-	2.44538	2.24667
cell wall.degradation.mannan-xylose-arabinose-fucose	LOC103966209	PREDICTED: alpha-L-arabinofuranosidase 1 isoform X1	-	-	-2.42335	-2.13489
cell wall.degradation.mannan-xylose-arabinose-fucose	LOC103930224	PREDICTED: mannan endo-1,4-beta-mannosidase 6	1.74407	1.47928	4.68698	5.32953
cell wall.degradation.mannan-xylose-arabinose-fucose	LOC103935455	PREDICTED: alpha-L-fucosidase 1-like	-	-	1.59594	1.9538
cell wall.degradation.mannan-xylose-arabinose-fucose	LOC103935456	PREDICTED: alpha-L-fucosidase 1-like	1.06391	1.68336	1.59594	1.9538
cell wall.degradation.mannan-xylose-arabinose-fucose	LOC103945258	PREDICTED: beta-xylosidase/alpha-L-arabinofuranosidase 2-like	2.16039	1.14216	2.58642	-
cell wall.degradation.mannan-xylose-arabinose-fucose	LOC103967163	PREDICTED: probable beta-D-xylosidase 2	-	2.9485	1.25855	-
cell wall.degradation.mannan-xylose-arabinose-fucose	LOC103939457	beta-xylosidase/alpha-L-arabinofuranosidase 2-like	1.83825	-	1.87396	-
cell wall.degradation.pectate lyases and polygalacturonases	LOC103960439	PREDICTED: probable pectate lyase 8	4.53142	6.08774	-	-
cell wall.degradation.pectate lyases and polygalacturonases	LOC103950867	PREDICTED: probable pectate lyase 3	-2.63622	-	-	-
cell wall.degradation.pectate lyases and polygalacturonases	LOC103955872	PREDICTED: polygalacturonase At1g48100-like	2.82326	-	-	-
cell wall.degradation.pectate lyases and polygalacturonases	LOC103961249	PREDICTED: LOW QUALITY PROTEIN: polygalacturonase At1g48100	3.64268	3.40244	-	-
cell wall.degradation.pectate lyases and polygalacturonases	LOC103964325	PREDICTED: probable polygalacturonase	-1.65573	-	-	-
cell wall.degradation.pectate lyases and polygalacturonases	LOC103967190	PREDICTED: probable polygalacturonase isoform X1	1.06455	1.05286	-	-
cell wall.degradation.pectate lyases and polygalacturonases	LOC103956861	PREDICTED: polygalacturonase At1g48100	-1.25106	-4.47099	-1.21836	-
cell wall.degradation.pectate lyases and polygalacturonases	LOC103958214	PREDICTED: probable polygalacturonase	-	-2.11966	-4.5229	-
cell wall.degradation.pectate lyases and polygalacturonases	LOC103948357	PREDICTED: probable pectate lyase 4	-	-	-	-1.12939
cell wall.degradation.pectate lyases and polygalacturonases	LOC103949353	probable pectate lyase 12	2.1301	2.56902	3.39693	2.91093
cell wall.degradation.pectate lyases and polygalacturonases	LOC103958471	PREDICTED: probable pectate lyase 13	1.91549	2.58942	2.43105	2.52184
cell wall.degradation.pectate lyases and polygalacturonases	LOC103966059	probable pectate lyase 1	2.12262	2.26581	3.3008	2.79382
cell wall.degradation.pectate lyases and polygalacturonases	LOC103941377	PREDICTED: probable pectate lyase 8	-	1.45659	3.20091	2.19776
cell wall.degradation.pectate lyases and polygalacturonases	LOC103947767	PREDICTED: polygalacturonase inhibitor	-	-2.17137	-4.21157	-5.57537
cell wall.degradation.pectate lyases and polygalacturonases	LOC103947768	PREDICTED: polygalacturonase inhibitor-like	-	-2.17137	-4.21157	-5.57537
cell wall.degradation.pectate lyases and polygalacturonases	LOC103950090	PREDICTED: probable pectate lyase 18	-	1.459	2.92501	3.92681
cell wall.degradation.pectate lyases and polygalacturonases	LOC103952213	PREDICTED: probable pectate lyase 8	1.83273	2.2938	3.36846	3.41667
cell wall.degradation.pectate lyases and polygalacturonases	LOC103953527	PREDICTED: polygalacturonase 1 beta-like protein 3 isoform X1	2.51712	3.04278	3.7468	4.56101
cell wall.degradation.pectate lyases and polygalacturonases	LOC103958414	probable pectate lyase 13	2.13238	2.96396	3.33806	3.64316
cell wall.degradation.pectate lyases and polygalacturonases	LOC103959417	PREDICTED: probable pectate lyase 8 isoform X2	1.84378	2.27122	3.70593	4.30391
cell wall.degradation.pectate lyases and polygalacturonases	LOC103965700	PREDICTED: probable pectate lyase 12	3.36881	3.51713	4.34468	4.07111
cell wall.degradation.pectate lyases and polygalacturonases	LOC103965771	PREDICTED: probable pectate lyase 4 isoform X1	-	1.31062	1.77724	1.54829
cell wall.degradation.pectate lyases and polygalacturonases	LOC103929686	PREDICTED: probable polygalacturonase	-	-	-	2.12188
cell wall.degradation.pectate lyases and polygalacturonases	LOC103932918	PREDICTED: pectate lyase-like	1.02739	1.71536	2.12733	1.39985
cell wall.degradation.pectate lyases and polygalacturonases	LOC103937941	PREDICTED: probable polygalacturonase	1.04498	1.73818	1.09865	1.22837
cell wall.degradation.pectate lyases and polygalacturonases	LOC103938334	PREDICTED: probable polygalacturonase isoform X1	-	-	-1.60945	-2.07644
cell wall.degradation.pectate lyases and polygalacturonases	LOC103941345	PREDICTED: probable polygalacturonase	-	1.26224	1.4957	2.12637
cell wall.degradation.pectate lyases and polygalacturonases	LOC103949854	PREDICTED: probable pectate lyase 5	-	6.28448	-	-
cell wall.modification	LOC103945729	PREDICTED: probable xyloglucan endotra-glucosylase/hydrolase protein 6	-2.0146	-2.18772	-2.00784	-4.36426
cell wall.modification	LOC103945749	PREDICTED: probable xyloglucan endotra-glucosylase/hydrolase protein 6	-2.37332	-2.70266	-2.56807	-4.86846
cell wall.modification	LOC103947458	PREDICTED: xyloglucan endotra-glucosylase/hydrolase 2-like	-2.28938	-1.0261	-1.90118	-2.30086
cell wall.modification	LOC103949510	PREDICTED: expa-in-A20-like	2.6883	2.45257	2.71367	2.33953
cell wall.modification	LOC103960312	PREDICTED: expa-in-like B1	-	-1.83417	-3.44868	-7.71294
cell wall.modification	LOC103962487	PREDICTED: probable xyloglucan endotra-glucosylase/hydrolase protein 30	-	-2.93243	-4.20828	-7.91201
cell wall.modification	LOC103962581	PREDICTED: xyloglucan endotra-glucosylase/hydrolase 2-like	-1.0176	-1.59321	-	-2.07417
cell wall.modification	LOC103927571	PREDICTED: EG45-like domain containing protein isoform X1	-	-	-4.81285	-5.09802
cell wall.modification	LOC103931262	probable xyloglucan endotra-glucosylase/hydrolase protein 6	-2.38291	-2.87137	-4.30321	-5.75051
cell wall.modification	LOC103939807	PREDICTED: EG45-like domain containing protein	-	-	-1.13358	-2.05585
cell wall.modification	LOC103940134	PREDICTED: probable xyloglucan endotra-glucosylase/hydrolase protein 30	-	-	-3.45623	-4.26381
cell wall.modification	LOC103940853	PREDICTED: expa-in-A6-like	2.45178	2.01372	3.97632	3.62284
cell wall.modification	LOC103944733	PREDICTED: probable xyloglucan endotra-glucosylase/hydrolase protein B	1.97034	2.51897	1.93621	1.90442
cell wall.modification	LOC103946960	PREDICTED: xyloglucan endotra-glucosylase/hydrolase protein 9-like	2.57978	2.72613	3.21507	2.69592
cell wall.modification	LOC103948136	probable xyloglucan endotra-glucosylase/hydrolase protein 8	-	1.16705	1.39861	1.79585
cell wall.modification	LOC103951053	expa-in-A10	4.75421	5.44555	5.88743	5.89599
cell wall.modification	LOC103954300	PREDICTED: expa-in-A4	1.50824	1.24305	2.58398	2.36337
cell wall.modification	LOC103959916	expa-in-A13-like	-	1.06199	2.07056	2.52624
cell wall.modification	LOC103965682	PREDICTED: probable xyloglucan endotra-glucosylase/hydrolase protein 32	1.16681	2.31778	3.13063	2.46454
cell wall.modification	LOC103933015	PREDICTED: probable xyloglucan endotra-glucosylase/hydrolase protein 8	-	1.32214	1.95228	2.12515
cell wall.modification	LOC103933582	PREDICTED: expa-in-like A2	-	-	-	1.0481
cell wall.modification	LOC103934614	PREDICTED: expa-in-B3-like	4.65278	4.39542	4.93056	5.17529
cell wall.modification	LOC103936029	PREDICTED: probable xyloglucan endotra-glucosylase/hydrolase protein 30	-	-	-4.04523	-
cell wall.modification	LOC103935534	PREDICTED: expa-in-A4-like	-	-	1.16226	-
cell wall.modification	LOC103954543	PREDICTED: probable xyloglucan endotra-glucosylase/hydrolase protein 8	-	3.13323	-	-
cell wall.modification	LOC103963006	EG45-like domain containing protein	-	-2.54994	-	-
cell wall.modification	LOC103961695	PREDICTED: xyloglucan endotra-glucosylase/hydrolase protein 2-like	-1.47429	-	-	-
cell wall.modification	LOC103966177	PREDICTED: xyloglucan endotra-glucosylase/hydrolase 2-like	-2.55198	-1.74583	-	-
cell wall.modification	LOC103944903	PREDICTED: expa-in-A6-like	2.53652	2.77754	-	-
cell wall.modification	LOC103947454	PREDICTED: xyloglucan endotra-glucosylase/hydrolase 2-like	-2.73358	-1.45833	-	-
cell wall.modification	LOC103947455	probable xyloglucan endotra-glucosylase/hydrolase protein 16	-2.73358	-1.45833	-	-
cell wall.modification	LOC103947456	PREDICTED: xyloglucan endotra-glucosylase/hydrolase 2-like	-2.73358	-1.45833	-	-
cell wall.modification	LOC103947710	PREDICTED: xyloglucan endotra-glucosylase/hydrolase protein 31-like	2.05907	2.46021	-	-
cell wall.modification	LOC103933475	xyloglucan endotra-glucosylase/hydrolase protein 9-like	-1.30802	-	-	-
cell wall.modification	LOC103940245	PREDICTED: EG45-like domain containing protein	-1.48593	-	-	-
cell wall.pectin*esterases.PME	LOC103943915	PREDICTED: probable pectinesterase 53	1.15581	-	1.76074	1.35799
cell wall.pectin*esterases.PME	LOC103944547	PREDICTED: L-ascorbate oxidase homolog	2.92273	3.41533	4.88347	4.5538
cell wall.pectin*esterases.PME	LOC103946153	PREDICTED: probable pectinesterase/pectinesterase inhibitor 47	3.39505	3.81374	4.7472	4.93668
cell wall.pectin*esterases.PME	LOC103948035	PREDICTED: probable pectinesterase/pectinesterase inhibitor 34	-1.34771	-	-1.3175	-1.22911
cell wall.pectin*esterases.PME	LOC103959116	PREDICTED: pectinesterase/pectinesterase inhibitor PPE8B	2.08499	2.41263	1.9821	2.36443
cell wall.pectin*esterases.PME	LOC103938805	L-ascorbate oxidase homolog	2.54182	2.50337	5.2973	4.44077
cell wall.pectin*esterases.PME	LOC103941111	PREDICTED: probable pectinesterase 8	-	-	3.29922	4.29811
cell wall.pectin*esterases.PME	LOC103927212	PREDICTED: L-ascorbate oxidase homolog	-	1.63418	2.38397	2.66514
cell wall.pectin*esterases.PME	LOC103943418	PREDICTED: probable pectinesterase/pectinesterase inhibitor 34	-	1.57844	4.11147	4.26725
cell wall.pectin*esterases.PME	LOC103950218	PREDICTED: probable pectinesterase/pectinesterase inhibitor 12	3.37473	3.60099	5.05959	4.85166
cell wall.pectin*esterases.PME	LOC103959115	PREDICTED: probable pectinesterase/pectinesterase inhibitor 12	-	1.30586	-	-
cell wall.pectin*esterases.PME	LOC103962801	PREDICTED: probable pectinesterase/pectinesterase inhibitor 51	-	1.06138	-	-
cell wall.pectin*esterases.acetyl esterase	LOC103944714	pectin acetylesterase 10-like	-1.18743	-	-	-
cell wall.pectin*esterases.acetyl esterase	LOC103955836	pectin acetylesterase 10-like	2.0947	2.78517	-	-
cell wall.pectin*esterases.acetyl esterase	LOC103928265	PREDICTED: pectin acetylesterase 12-like	-1.81073	-1.05949	-	-
cell wall.pectin*esterases.acetyl esterase	LOC103936666	PREDICTED: pectin acetylesterase 3-like isoform X2	-	-	1.48568	1.01079
cell wall.pectin*esterases.acetyl esterase	LOC103950351	PREDICTED: pectin acetylesterase 10-like	-	2.24718	1.19428	-
cell wall.pectin*esterases.misc	LOC103949577	PREDICTED: monocopper oxidase-like protein SKU5	1.09516	1.0998	2.31721	1.66065
major CHO metabolism.synthesis.sucrose.SPS	LOC103946723	PREDICTED: probable sucrose-phosphate synthase 1	-	-2.3458	-2.91115	-3.28879
major CHO metabolism.synthesis.sucrose.SPS	LOC103949182	PREDICTED: probable sucrose-phosphate synthase 1	-1.32068	-1.46681	-1.78685	-2.24453
major CHO metabolism.synthesis.sucrose.SPS	LOC103937917	probable sucrose-phosphate synthase 1	-	-	-	-1.12668
major CHO metabolism.synthesis.sucrose.SPP	LOC103946090	PREDICTED: sucrose-phosphatase 1-like isoform X1	1.09854	-	-	-
major CHO metabolism.synthesis.sucrose.SPP	LOC103952711	PREDICTED: sucrose-phosphatase 2-like	-1.11533	-1.05847	-	-
major CHO metabolism.synthesis.sucrose.Susy	LOC103935320	PREDICTED: sucrose synthase	-	-	1.56745	1.63617
major CHO metabolism.synthesis.sucrose.Susy	LOC103950289	sucrose synthase	-	-	3.09172	5.51956
major CHO metabolism.synthesis.sucrose.Susy	LOC103950290	PREDICTED: sucrose synthase-like	-	-	1.77249	1.73239
major CHO metabolism.synthesis.sucrose.Susy	LOC103950291	PREDICTED: sucrose synthase-like	-	-	1.77249	1.73239
major CHO metabolism.synthesis.sucrose.FBPase	LOC103935582	PREDICTED: fructose-1,6-bisphosphatase, cytosolic-like	-	-	-1.21349	-
major CHO metabolism.synthesis.starch.AGPase	LOC103954124	PREDICTED: glucose-1-phosphate adenylyltra-ferase large subunit 3, chloroplastic/amyloplastic-like	1.52248	1.43967	1.83771	1.48482
major CHO metabolism.synthesis.starch.AGPase	LOC103936905	glucose-1-phosphate adenylyltra-ferase large subunit 1, chloroplastic	2.12259	1.82993	2.41015	2.18293
major CHO metabolism.synthesis.starch.AGPase	LOC103954970	PREDICTED: glucose-1-phosphate adenylyltra-ferase large subunit, chloroplastic/amyloplastic-like	-	-	1.11893	2.06129
major CHO metabolism.synthesis.starch.AGPase	LOC103934640	PREDICTED: glucose-1-phosphate adenylyltra-ferase large subunit 1-like	-	2.22849	-	1.15931
major CHO metabolism.synthesis.starch.AGPase	LOC103937447	glucose-1-phosphate adenylyltra-ferase large subunit 1-like	1.07575	2.89975	-	1.11008
major CHO metabolism.synthesis.starch.AGPase	LOC103928707	PREDICTED: glucose-1-phosphate adenylyltra-ferase large subunit, chloroplastic/amyloplastic	-	-	-	1.53071
major CHO metabolism.synthesis.starch.AGPase	LOC103967117	PREDICTED: glucose-1-phosphate adenylyltra-ferase large subunit 1-like isoform X1	-	-	-	-1.24709
major CHO metabolism.synthesis.starch.AGPase	LOC103955376	PREDICTED: glucose-1-phosphate adenylyltra-ferase large subunit, chloroplastic/amyloplastic-like	-	1.15002	-	-
major CHO metabolism.synthesis.starch.starch synthase	LOC103948179	PREDICTED: starch synthase 3, chloroplastic/amyloplastic-like	-	-	-1.64333	-2.02006
major CHO metabolism.synthesis.starch.starch synthase	LOC103935950	PREDICTED: granule-bound starch synthase 1, chloroplastic/amyloplastic-like	-	-1.21569	-1.44511	-1.46337
major CHO metabolism.synthesis.starch.starch synthase	LOC103950521	PREDICTED: starch synthase 3, chloroplastic/amyloplastic-like	-	-	-1.16145	-1.45391
major CHO metabolism.synthesis.starch.starch synthase	LOC103943441	PREDICTED: starch synthase 1, chloroplastic/amyloplastic-like isoform X1	-	-	-1.2973	-1.08505
major CHO metabolism.synthesis.starch.starch synthase	LOC103950708	PREDICTED: granule-bound starch synthase 1, chloroplastic/amyloplastic-like	-	1.98533	2.38264	3.10545
major CHO metabolism.synthesis.starch.starch synthase	LOC103964984	PREDICTED: granule-bound starch synthase 2, chloroplastic/amyloplastic-like	-	-	1.81199	1.87685
major CHO metabolism.synthesis.starch.starch synthase	LOC103937152	PREDICTED: uncharacterized protein LOC103937152 isoform X1	-	-	-1.57	-1.92709
major CHO metabolism.synthesis.starch.starch synthase	LOC103948046	PREDICTED: starch synthase 1, chloroplastic/amyloplastic-like	-	-	-	1.869
major CHO metabolism.synthesis.starch.debranching	LOC103947557	PREDICTED: isoamylase 2, chloroplastic-like	-	-	1.19306	1.52972
major CHO metabolism.degradation.sucrose.fructokinase	LOC103947270	PREDICTED: fructokinase-like 2, chloroplastic isoform X1	1.39583	-	-	-
major CHO metabolism.degradation.sucrose.fructokinase	LOC103949435	fructokinase-like 1, chloroplastic	1.09141	-	-	-
major CHO metabolism.degradation.sucrose.fructokinase	LOC103960497	PREDICTED: probable fructokinase-7	-1.53362	-1.35362	-	-
major CHO metabolism.degradation.sucrose.fructokinase	LOC103947968	PREDICTED: uncharacterized protein LOC103947968 isoform X1	2.63442	2.59168	1.7828	1.51735
major CHO metabolism.degradation.sucrose.invertases.neutral	LOC103930070	PREDICTED: alkaline/neutral invertase A, mitochondrial	-	-1.02213	-1.72549	-1.94634
major CHO metabolism.degradation.sucrose.invertases.neutral	LOC103929245	probable alkaline/neutral invertase B	-1.21936	-1.40432	-	-1.44941
major CHO metabolism.degradation.sucrose.invertases.cell wall	LOC103961660	PREDICTED: beta-fructofuranosidase, i-oluble isoenzyme 1-like	-4.20251	-1.07875	-2.37971	-1.17171
major CHO metabolism.degradation.sucrose.invertases.vacuolar	LOC103959831	PREDICTED: beta-fructofuranosidase, soluble isoenzyme I-like	4.06966	4.28364	-	-
major CHO metabolism.degradation.sucrose.invertases.vacuolar	LOC103932673	PREDICTED: beta-fructofuranosidase, soluble isoenzyme I-like	1.1143	-	2.12617	1.55265
major CHO metabolism.degradation.sucrose.invertases.vacuolar	LOC103941840	PREDICTED: acid beta-fructofuranosidase-like	-1.37154	-1.17333	-2.29773	-2.45738
major CHO metabolism.degradation.sucrose.invertases.vacuolar	LOC103961960	PREDICTED: beta-fructofuranosidase, soluble isoenzyme I-like	3.0989	2.83792	8.42439	8.23992
major CHO metabolism.degradation.sucrose.invertases.vacuolar	LOC103963401	PREDICTED: beta-fructofuranosidase, soluble isoenzyme I-like	1.74762	1.63232	3.67189	3.33688
major CHO metabolism.degradation.sucrose.hexokinase	LOC103929541	PREDICTED: hexokinase-3-like	-1.13394	-	-	-
major CHO metabolism.degradation.sucrose.hexokinase	LOC103935714	PREDICTED: hexokinase-3-like	-1.7566	-1.36886	-	-
major CHO metabolism.degradation.sucrose.hexokinase	LOC103927847	PREDICTED: hexokinase-2, chloroplastic	-	-	1.18444	1.27742
major CHO metabolism.degradation.sucrose.hexokinase	LOC103943909	PREDICTED: hexokinase-1	-	-1.05856	-1.00653	-1.21374
major CHO metabolism.degradation.sucrose.misc	LOC103950292	PREDICTED: uncharacterized protein LOC103959721	-	-	-	-1.05888
major CHO metabolism.degradation.sucrose.misc	LOC103950293	PREDICTED: uncharacterized protein LOC103965790	-	-	-	-1.03291
major CHO metabolism.degradation.sucrose.misc	LOC103950294	PREDICTED: uncharacterized protein LOC103940704	-	-	-	1.35118
major CHO metabolism.degradation.starch.starch cleavage	LOC103950295	PREDICTED: uncharacterized protein LOC103935166	-	-	-	3.88034
major CHO metabolism.degradation.starch.starch cleavage.alpha amylase	LOC103950296	PREDICTED: alpha-amylase 3, chloroplastic	1.08881	1.51956	1.22084	-
major CHO metabolism.degradation.starch.starch cleavage.alpha amylase	LOC103950297	PREDICTED: alpha-amylase-like	-	-	-1.14002	-1.5046
major CHO metabolism.degradation.starch.starch cleavage.alpha amylase	LOC103950298	PREDICTED: uncharacterized protein LOC103955697	1.13569	1.47464	-	1.20393
major CHO metabolism.degradation.starch.starch cleavage.alpha amylase	LOC103950299	PREDICTED: alpha-amylase-like	-	-1.30253	-	-2.67501
major CHO metabolism.degradation.starch.starch cleavage.alpha amylase	LOC103950300	PREDICTED: uncharacterized protein LOC103955752	-	1.34553	-	-
major CHO metabolism.degradation.starch.starch cleavage.beta amylase	LOC103950301	PREDICTED: beta-amylase 3, chloroplastic	1.65527	-	-	-
major CHO metabolism.degradation.starch.starch cleavage.beta amylase	LOC103950302	PREDICTED: inactive beta-amylase 9-like	-	-	-1.89188	-
major CHO metabolism.degradation.starch.starch cleavage.beta amylase	LOC103950303	PREDICTED: inactive beta-amylase 9-like	-	-2.36947	-4.27048	-4.29826
major CHO metabolism.degradation.starch.starch cleavage.beta amylase	LOC103950304	PREDICTED: beta-amylase 1, chloroplastic	-	-	-1.47075	-1.21661
major CHO metabolism.degradation.starch.starch phosphorylase	LOC103950305	alpha-1,4 glucan phosphorylase L isozyme, chloroplastic/amyloplastic-like	1.4235	1.90897	1.43476	1.58282
major CHO metabolism.degradation.starch.starch phosphorylase	LOC103950306	PREDICTED: glycogen phosphorylase 1-like	-	-	-	1.11745
major CHO metabolism.degradation.starch.glucan water dikinase	LOC103950307	alpha-glucan water dikinase, chloroplastic	-1.52549	-2.02954	-	-
major CHO metabolism.degradation.starch.glucan water dikinase	LOC103950308	PREDICTED: phosphoglucan, water dikinase, chloroplastic isoform X1	-	-	-1.23725	-
major CHO metabolism.degradation.starch.D enzyme	LOC103950309	PREDICTED: uncharacterized protein LOC103966354	-	-	-1.57589	-
major CHO metabolism.degradation.starch.tra-porter	LOC103950310	PREDICTED: plastidic glucose tra-porter 4	1.1591	1.21604	1.33572	1.4994
major CHO metabolism.degradation.starch.tra-porter	LOC103950311	PREDICTED: maltose excess protein 1-like, chloroplastic	-	-	-1.20653	-1.35895
major CHO metabolism.degradation.starch.tra-porter	LOC103950312	PREDICTED: triose phosphate/phosphate tra-locator, chloroplastic isoform X1	-	1.55236	-	-
P: pollination; UP: unpollination; GA4+7 : GA4+7 treatment
-: Not significantlly differentially expressed

## Sheet: Table S5
Supplementary Table S5. List of MADS-box family genes
Gene	Predict description	Fold Change (log2)
		3 DAA		9 DAA		14 DAA
		P vs. UP	GA4+7 vs. UP	P vs. UP	GA4+7 vs. UP	P vs. UP	GA4+7 vs. UP
LOC103926580	PREDICTED: developmental protein SEPALLATA 1-like	-	-	-	-	1.10536	1.39397
LOC103966268	agamous-like MADS-box protein AGL1	-	-	-1.20678	-	-	-
LOC103945308	PREDICTED: agamous-like MADS-box protein AGL11	-	-	-2.22149	-	-	-
LOC103952886	PREDICTED: agamous-like MADS-box protein AGL19	-	-	-1.43887	-2.79211	-	-
LOC103961438	PREDICTED: agamous-like MADS-box protein AGL9	-	-	-	-	-	-1.26562
LOC103951212	PREDICTED: floral homeotic protein AGAMOUS-like	-	-	-1.4961	-1.05999	-1.17121	-1.45848
LOC103938026	PREDICTED: floral homeotic protein DEFICIENS-like	-	-	-	-	-1.04401	-1.27818
LOC103966740	PREDICTED: floral homeotic protein DEFICIENS-like	-	-	-	-	-	-1.21871
P: pollination; UP: unpollination; GA4+7 : GA4+7 treatment
-: Not significantlly differentially expressed

## Sheet: Table S6
Supplementary Table S6. Auxin metabolism and signaling pathway related genes
			3 DAA				9 DAA				14 DAA
			UP vs. P		UP vs. GA4+7		UP vs. P		UP vs. GA4+7		UP vs. P		UP vs. GA4+7
			Pollination vs. control		GA4+7 vs. control		Pollination vs. control		GA4+7 vs. control		Pollination vs. control		GA4+7 vs. control
	Gene	Predict description	Fold change	P-value	Fold change	P-value	Fold change	P-value	Fold change	P-value	Fold change	P-value	Fold change	P-value
Auxin metabolism
auxin efflux carrier	LOC103933990	auxin efflux carrier component 1b	-	-	-	-	2.1777	0.00035	-	-	-	-	-	-
	LOC103934837	auxin efflux carrier component 5	-	-	-	-	-	-	-	-	1.12425	0.00145	-	-
	LOC103938552	auxin efflux carrier component 8	-	-	-	-	-	-	-	-	8.38781	5e-05	-	-
	LOC103946937	auxin efflux carrier component 1c	-	-	-	-	2.45875	5e-05	2.10069	5e-05	3.82728	5e-05	3.3978	5e-05
	LOC103950573	auxin efflux carrier component 1c	-	-	-	-	-	-	-	-	2.81025	5e-05	2.28438	5e-05
	LOC103951142	auxin efflux carrier component 6	-	-	-	-	2.6956	5e-05	2.67334	5e-05	8.87098	5e-05	8.48205	5e-05
	LOC103960490	auxin efflux carrier component 1b	-	-	-	-	3.24012	0.00045	2.44571	0.0062	-	-	-	-
Auxin signaling pathway													-	-
AUX	LOC103931178	auxin transporter-like protein 2	-	-	1.3414	5e-05	-1.75803	5e-05	-1.31894	5e-05	-	-	-1.54548	5e-05
	LOC103932382	auxin transporter-like protein 2	-1.28526	5e-05	-	-	3.3511	5e-05	2.4438	5e-05	5.8488	5e-05	4.51588	5e-05
	LOC103933701	auxin transporter-like protein 3	-	-	1.20442	5e-05	-	-	-	-	-	-	-	-
	LOC103942374	auxin transporter-like protein 2	-	-	-	-	-	-	-	-	2.57765	5e-05	2.60126	5e-05
	LOC103949466	auxin transporter-like protein 2	1.58897	5e-05	1.70615	5e-05	-2.01453	5e-05	-1.43321	5e-05	-1.64077	5e-05	-2.44673	5e-05
	LOC103956683	auxin transporter-like protein 3	-	-	1.13222	5e-05	-	-	2.30541	5e-05	1.43899	0.0003	1.78914	5e-05
	LOC103959573	auxin transporter-like protein 2	-	-	-	-	-	-	-	-	-1.13006	0.00155	-1.85704	5e-05
TIR	LOC103963931	protein TRANSPORT INHIBITOR RESPONSE 1-like	-	-	1.30932	5e-05	3.32047	5e-05	3.23576	5e-05	2.37369	5e-05	2.81359	0.00505
AUX/IAA	LOC103927963	auxin-responsive protein IAA11-like	-	-	-	-	-	-	-	-	-	-	1.05371	0.00145
	LOC103929782	auxin-responsive protein IAA14-like	-	-	-	-	-	-	-	-	-1.01253	0.00125	-	-
	LOC103931047	auxin-responsive protein IAA26-like	-	-	-	-	-	-	-	-	-	-	-1.42365	5e-05
	LOC103931292	auxin-responsive protein IAA1	-	-	-	-	-	-	-	-	1.63035	5e-05	1.8666	5e-05
	LOC103933577	auxin-responsive protein IAA30-like	-	-	-	-	-	-	-	-	7.47698	5e-05	-	-
	LOC103943871	auxin-responsive protein IAA27-like	-	-	-	-	-	-	1.02599	5e-05	-	-	1.54796	0.00505
	LOC103944796	auxin-responsive protein IAA31	-	-	-	-	-	-	-	-	2.80001	0.0043	-	-
	LOC103947093	auxin-responsive protein IAA32	-	-	-	-	1.46442	5e-05	2.49957	5e-05	3.31742	5e-05	-	-
	LOC103950348	auxin-responsive protein IAA31-like	-	-	-	-	1.99276	5e-05	1.22061	0.0053	-	-	-	-
	LOC103959853	auxin-responsive protein IAA11	-	-	-	-	1.25073	5e-05	-	-	-	-	-	-
	LOC103963015	auxin-induced protein IAA4-like	-	-	-	-	6.76824	5e-05	-	-	-	-	-	-
ARF	LOC103927821	auxin response factor 4-like	-	-	-	-	-	-	-	-	1.9662	5e-05	2.44413	5e-05
	LOC103927986	auxin response factor 5	-	-	-	-	1.12171	5e-05	-	-	1.61753	5e-05	1.19188	0.00015
	LOC103930094	auxin response factor 5-like	-	-	-	-	-	-	-1.84961	5e-05	-2.29878	5e-05	-3.29481	5e-05
	LOC103932274	auxin response factor 18-like	-	-	-8.04977	5e-05	-	-	-	-	-	-	-	-
	LOC103933889	auxin response factor 8-like	-	-	-	-	-	-	1.18586	5e-05	-	-	-	-
	LOC103936643	auxin response factor 18-like	-	-	-	-	-1.42688	5e-05	-	-	-	-	-	-
	LOC103937192	auxin response factor 18-like	-	-	1.45858	5e-05	-	-	-	-	1.42601	0.0014	2.57415	5e-05
	LOC103938724	auxin response factor 4-like	-	-	-	-	-	-	1.48261	5e-05	1.35299	5e-05	1.509	5e-05
	LOC103944151	auxin response factor 3-like	-	-	-	-	-	-	-	-	1.29738	5e-05	-	-
	LOC103951320	auxin response factor 6	-	-	-	-	-1.03651	5e-05	-	-	-1.55745	5e-05	-2.17392	5e-05
	LOC103952195	auxin response factor 19-like	-	-	-	-	-	-	1.0912	5e-05	-	-	-	-
	LOC103959396	auxin response factor 19-like	-	-	-	-	-	-	-	-	-1.18773	5e-05	-1.35777	5e-05
	LOC103962541	auxin response factor 18-like	-	-	-	-	-	-	-	-	-1.3498	5e-05	-1.55096	5e-05
	LOC103966082	auxin response factor 6-like	-	-	-	-	-	-	-	-	-1.29087	5e-05	-1.72293	5e-05
GH3	LOC103931704	indole-3-acetic acid-amido synthetase GH3	-	-	-	-	1.84218	5e-05	2.47561	5e-05	2.22889	5e-05	2.02249	5e-05
	LOC103931719	indole-3-acetic acid-amido synthetase GH3	-	-	-	-	1.82983	5e-05	2.45996	5e-05	2.25283	5e-05	2.05761	5e-05
	LOC103938212	indole-3-acetic acid-amido synthetase GH3	-	-	-	-	-	-	-	-	1.30089	0.007	-	-
	LOC103942180	indole-3-acetic acid-amido synthetase GH3	-	-	-	-	-	-	-	-	1.3696	5e-05	-	-
	LOC103946554	indole-3-acetic acid-amido synthetase GH3	-	-	1.72458	5e-05	3.96994	0.0055	-	-	2.43974	0.00015	2.27946	0.0003
	LOC103947840	indole-3-acetic acid-amido synthetase GH3	-1.80083	5e-05	-	-	1.83638	5e-05	2.97166	5e-05	3.34987	5e-05	3.59972	5e-05
	LOC103950385	indole-3-acetic acid-amido synthetase GH3.17-like	-	-	-1.17115	5e-05	-	-	-	-	-	-	-	-
	LOC103957346	indole-3-acetic acid-amido synthetase GH3	-	-	-	-	-	-	-	-	1.77967	0.00035	-	-
	LOC103965897	indole-3-acetic acid-amido synthetase GH3	-	-	-	-	-	-	-	-	-	-	1.09833	0.0008
	LOC103965914	indole-3-acetic acid-amido synthetase GH3	-	-	-	-	-	-	-1.1821	5e-05	-	-	-	-
ABP	LOC103929728	auxin-binding protein ABP20-like	-	-	-	-	2.38415	0.0026	3.50931	0.00155	-	-	-	-
	LOC103951934	auxin-binding protein ABP19a	-1.47099	5e-05	-	-	2.48162	5e-05	3.34902	5e-05	5.86963	5e-05	6.41282	5e-05
	LOC103964268	auxin-binding protein ABP19a	-2.19701	0.00475	-	-			-	-	8.04794	5e-05	9.04999	5e-05
SAUR	LOC103927958	auxin-induced protein 15A-like	-	-	-	-	-1.15553	5e-05	-1.119	5e-05	-2.23408	5e-05	-1.83237	5e-05
	LOC103927977	auxin-induced protein 10A5-like	-	-	-	-	-	-	-	-	2.19333	5e-05	3.04583	5e-05
	LOC103928611	auxin-responsive protein SAUR72-like	-	-	-1.38057	5e-05	-	-	-	-	3.42385	0.0001	3.91682	5e-05
	LOC103929026	indole-3-acetic acid-induced protein ARG7-like	-	-	-	-	1.26225	0.0027	-	-	-	-	-2.11653	0.00015
	LOC103930090	auxin-induced protein 15A-like	-	-	-	-	-	-	-	-	-	-	-	-
	LOC103933755	auxin-induced protein X15-like	-	-	-	-	-1.36199	0.0001	-1.62138	0.00055	-1.30838	0.00145	-	-
	LOC103938995	auxin-induced protein 15A-like	-	-	-	-	3.2278	0.01225	-	-	-	-	-	-
	LOC103938998	indole-3-acetic acid-induced protein ARG7-like	-	-	-	-	-	-	-	-	-3.10963	5e-05	-3.1904	5e-05
	LOC103939001	auxin-induced protein 15A-like	-	-	-	-	-	-	-	-	6.9086	5e-05	-	-
	LOC103939002	indole-3-acetic acid-induced protein ARG7-like	-	-	-	-	-	-	-	-	-4.09549	0.0011	-	-
	LOC103939007	auxin-induced protein 15A-like	-	-	-	-	-	-	-	-	7.53945	0.0001	7.20419	0.0001
	LOC103939008	auxin-induced protein 15A-like	-	-	-	-	2.91101	0.0098	-	-	-	-	-	-
	LOC103940510	uncharacterized LOC103940510	-	-	-1.04315	5e-05	-	-	-	-	-	-	-	-
	LOC103943370	auxin-induced protein 15A-like	-	-	1.96491	0.0001	1.94589	0.00245	1.70117	0.0141	1.17984	0.0112	-	-
	LOC103947698	auxin-induced protein 6B	-	-	-	-	-	-	-	-	3.57996	5e-05	3.14943	5e-05
	LOC103950233	uncharacterized LOC103950233	-	-	-	-	-	-	-	-	1.53451	0.00705	-	-
	LOC103951601	auxin-induced protein 15A	-	-	-	-	-	-	-	-	-1.61065	5e-05	-1.05699	0.00095
	LOC103952025	auxin-induced protein X15	-	-	-	-	-1.18361	5e-05	-	-	-	-	-	-
	LOC103956379	indole-3-acetic acid-induced protein ARG7-like	-	-	-	-	-	-	-1.48222	0.01	-	-	-	-
	LOC103957848	auxin-induced protein 15A-like	-	-	-	-	-	-	-	-	-6.69626	5e-05	-6.69626	5e-05
	LOC103957854	auxin-induced protein 15A-like	-	-	-	-	-	-	-	-	6.4321	5e-05	-	-
	LOC103957857	auxin-induced protein 15A-like	-	-	-	-	6.3421	5e-05	6.39213	5e-05	-	-	-	-
	LOC103957861	indole-3-acetic acid-induced protein ARG7-like	1.29383	0.00015	-	-	-	-	-	-	-	-	7.42562	0.00045
	LOC103957876	auxin-induced protein 15A-like	-	-	-	-	-	-	-	-	-	-	-	-
	LOC103957878	auxin-induced protein 15A-like	-	-	-6.54323	0.00555	-	-	-	-	7.48886	0.00055	8.50782	5e-05
	LOC103964518	auxin-responsive protein SAUR72-like	-	-	-	-	2.88516	0.00525	2.70251	0.01425	-	-	-	-
	LOC103964554	auxin-responsive protein SAUR36-like	-	-	-	-	-1.6722	5e-05	-1.9095	5e-05	-1.85929	0.0002	-2.4217	5e-05
	LOC103964828	auxin-responsive protein SAUR72-like	-	-	-	-	-	-	-	-	2.37478	0.0019	2.28133	0.00235
	LOC103966715	auxin-induced protein 15A	-	-	-	-	-1.59543	5e-05	-	-	-3.08336	0.00025	-2.79061	5e-05
	LOC103966953	indole-3-acetic acid-induced protein ARG7-like	-	-	-	-	-	-	-	-	-3.74365	0.0028	-	-
	LOC103967960	indole-3-acetic acid-induced protein ARG7-like	-	-	-	-	-	-	-	-	-1.65168	5e-05	-	-
	LOC103967961	auxin-induced protein 15A-like	-1.8181	0.00365	-1.42707	0.00335	2.4632	5e-05	3.22883	5e-05	-	-	-	-
	LOC103967966	indole-3-acetic acid-induced protein ARG7-like	-	-	-	-	-	-	-	-	-	-	-6.04808	0.00275
	LOC103967969	auxin-induced protein 15A-like	-	-	-	-	-	-	-	-	-4.39045	5e-05	-4.40761	5e-05
	LOC103967974	auxin-induced protein 15A-like	-	-	-	-	-	-	-	-	-6.97517	0.00425	-	-
	LOC103967984	auxin-induced protein 15A-like	-7.84919	0.0002	-	-	-	-	-	-	-	-	-	-
P: pollination; UP: unpollination; GA4+7 : GA4+7 treatment
-: Not significantlly differentially expressed

## Sheet: Table S7
		Supplementary Table S7. Abscisic acid metabolism and signaling pathway related genes
			3 DAA				9 DAA				14 DAA
			UP vs. P		UP vs. GA4+7		UP vs. P		UP vs. GA4+7		UP vs. P		UP vs. GA4+7
			Pollination vs. control		GA4+7 vs. control		Pollination vs. control		GA4+7 vs. control		Pollination vs. control		GA4+7 vs. control
	Gene	Predict description	Fold change	P-value	Fold change	P-value	Fold change	P-value	Fold change	P-value	Fold change	P-value	Fold change	P-value
ABA metabolism
NCED	LOC103945979	9-cis-epoxycarotenoid dioxygenase NCED3	1.74301	5e-05	1.08313	5e-05	-1.7937	5e-05	-3.69896	5e-05	-5.12787	5e-05	-5.17077	5e-05
	LOC103951286	9-cis-epoxycarotenoid dioxygenase NCED5	-1.38361	0.00085	-	-	3.22206	5e-05	3.20698	5e-05	-	-	-	-
	LOC103957334	9-cis-epoxycarotenoid dioxygenase NCED3	-	-	-	-	-1.25127	5e-05	-1.10866	5e-05	-2.57865	5e-05	-1.67392	5e-05
ABA2	LOC103945571	xanthoxin dehydrogenase	-	-	-	-	-	-	-1.1025	0.00785	-2.00215	0.00075	-	-
	LOC103957656	xanthoxin dehydrogenase-like	-	-	-	-	-	-	-	-	-1.48067	5e-05	-1.21076	0.0006
	LOC103957657	xanthoxin dehydrogenase-like	-	-	-	-	-	-	-	-	-1.48067	5e-05	-1.21076	0.0006
Abscisic acid 8'-hydroxylase	LOC103931125	abscisic acid 8'-hydroxylase 1-like	-	-	1.19706	5e-05	-	-	-	-	-	-	-1.95606	0.00015
	LOC103941040	abscisic acid 8'-hydroxylase 4	-	-	-	-	-2.94233	5e-05	-3.8458	5e-05	-2.2289	5e-05	-3.62118	5e-05
	LOC103950115	abscisic acid 8'-hydroxylase 4-like	-	-	-	-	-4.92399	5e-05	-4.99271	5e-05	-1.65598	0.0038	-2.01091	0.0021
	LOC103954279	abscisic acid 8'-hydroxylase 2	-	-	-	-	2.09123	5e-05	-	-	-2.65156	5e-05	-5.43653	0.0008
	LOC103955370	abscisic acid 8'-hydroxylase 1	-	-	2.08382	5e-05	-1.12532	5e-05	-	-	-	-	-	-
	LOC103955532	abscisic acid 8'-hydroxylase 1-like	-	-	1.20449	5e-05	-	-	1.64776	5e-05	-	-	-1.82248	5e-05
	LOC103957649	abscisic acid 8'-hydroxylase 4-like	-	-	-	-	-2.40194	5e-05	-2.85797	5e-05	-2.13162	5e-05	-1.42868	0.00115
	LOC103964493	abscisic acid 8'-hydroxylase 4-like	-	-	-	-	-2.36094	5e-05	-	-	-1.50227	5e-05	-1.49299	5e-05
ABA signal pathway													-	-
PYL	LOC103929341	abscisic acid receptor PYL9	-	-	-	-	-	-	-	-	-	-	-1.08555	0.00195
	LOC103932937	abscisic acid receptor PYL8-like	-	-	-	-	-	-	-	-	-	-	-	-
	LOC103937211	abscisic acid receptor PYL4-like	-1.15142	0.00075	-1.16186	5e-05	-2.20696	0.0001	-	-	-	-	-	-
	LOC103948054	abscisic acid receptor PYL8-like	-	-	-	-	-	-	-	-	-1.69765	0.00015	-1.70015	0.0004
	LOC103965099	abscisic acid receptor PYL4-like	-	-	-	-	-1.2195	0.0006	1.20816	0.0002	-	-	-	-
protein phosphatase 2C	LOC103927157	protein phosphatase 2C 10	-	-	-	-	-	-	-	-	-1.31894	5e-05	-1.85573	5e-05
	LOC103927581	protein phosphatase 2C 22	-	-	-	-	-	-	-	-	1.32729	0.0001	1.52836	5e-05
	LOC103928118	protein phosphatase 2C 63	-	-	-	-	-	-	-	-	-	-	-1.14125	5e-05
	LOC103930590	protein phosphatase 2C 34	-	-	-	-	-	-	-	-	-1.26668	5e-05	-1.51004	5e-05
	LOC103930760	protein phosphatase 2C 27	-	-	-	-	-	-	-	-	-	-	1.48729	0.0116
	LOC103932881	protein phosphatase 2C 27	-	-	-	-	-	-	-	-	-1.1553	0.0001	-1.30686	5e-05
	LOC103933521	protein phosphatase 2C 27	-	-	-	-	-	-	-	-	-1.37855	0.00405	-1.36714	0.0058
	LOC103933964	protein phosphatase 2C 38	-	-	1.2949	5e-05	-	-	-	-	-1.16988	0.00955	-	-
	LOC103934763	protein phosphatase 2C 78	-	-	-	-	-	-	1.08218	5e-05	1.25005	5e-05	1.32894	5e-05
	LOC103935784	phosphatase 2C 37-like	-	-	-	-	-1.24391	5e-05	-1.49658	5e-05	-1.72524	5e-05	-	-
	LOC103936568	protein phosphatase 2C 57-like	-	-	-	-	1.33363	0.00085	1.34254	0.00225	-	-	-	-
	LOC103936702	protein phosphatase 2C 46	-	-	-	-	-1.27053	5e-05	-2.03226	5e-05	-1.99506	5e-05	-2.07069	5e-05
	LOC103936926	protein phosphatase 2C 25	-	-	-	-	-	-	-	-	-	-	1.25837	5e-05
	LOC103939594	protein phosphatase 2C 22	-	-	-	-	-	-	-	-	-	-	1.06884	0.0027
	LOC103939711	protein phosphatase 2C 10	-	-	-	-	-	-	-	-	-1.58594	5e-05	-1.46332	5e-05
	LOC103942951	protein phosphatase 2C 37-like	-	-	-	-	-1.01264	5e-05	-2.28459	5e-05	-2.68087	5e-05	-2.1004	5e-05
	LOC103943402	protein phosphatase 2C 57	-	-	-	-	1.5441	5e-05	1.15474	0.0021	-	-	-	-
	LOC103943417	probable protein phosphatase 2C 51	-	-	-	-	-	-	-2.04602	0.0001	-1.87444	5e-05	-1.33934	0.0001
	LOC103943902	protein phosphatase 2C 56-like	-	-	-	-	-	-	-1.63744	5e-05	-3.90837	5e-05	-4.38415	5e-05
	LOC103944930	protein phosphatase 2C 4	-	-	-	-	-	-	-1.34912	5e-05	-2.01766	5e-05	-2.00992	5e-05
	LOC103945120	protein phosphatase 2C 25	-	-	-	-	-	-	-	-	-1.35205	5e-05	-	-
	LOC103947102	protein phosphatase 2C 15	-	-	-	-	-	-	-	-	-	-	1.7173	0.0072
	LOC103947835	protein phosphatase 2C 52	-	-	-	-	-	-	-	-	-1.08832	0.0007	-	-
	LOC103948331	protein phosphatase 2C 38	-	-	-	-	-	-	-	-	-1.67515	5e-05	-2.01902	0.0001
	LOC103949144	protein phosphatase 2C 27	-	-	-	-	-	-	2.1846	5e-05	-	-	-	-
	LOC103949720	protein phosphatase 2C 60	-	-	-	-	-	-	-	-	-	-	-1.04984	0.00325
	LOC103951896	protein phosphatase 2C 77-like	1.20201	0.0001	2.02584	5e-05	-	-	-1.13203	5e-05	-3.85002	5e-05	-6.32316	5e-05
	LOC103953103	protein phosphatase 2C 49	-	-	-	-	-1.07262	5e-05	-	-	-2.57298	5e-05	-2.18818	5e-05
	LOC103953519	protein phosphatase 2C 60	-	-	-	-	-	-	-	-	-1.12974	5e-05	-1.15397	5e-05
	LOC103956863	protein phosphatase 2C 49	-	-	-	-	-	-	-	-	-3.55758	5e-05	-3.09172	5e-05
	LOC103957026	protein phosphatase 2C 12	-	-	-	-	-	-	1.0575	5e-05	1.28134	5e-05	1.05627	0.00585
	LOC103958622	protein phosphatase 2C 25	-	-	-	-	-1.16564	5e-05	-	-	-	-	-	-
	LOC103958931	protein phosphatase 2C 68	-	-	-	-	-	-	-	-	1.29695	5e-05	1.4013	5e-05
	LOC103959167	protein phosphatase 2C 47	-	-	-	-	-	-	-	-	-	-	-1.07751	0.0002
	LOC103959371	probable protein phosphatase 2C 34	-	-	-	-	-	-	-	-	-1.22936	5e-05	-	-
	LOC103960404	protein phosphatase 2C 33	-	-	-	-	-	-	-	-	-2.16033	5e-05	-1.7955	5e-05
	LOC103961740	protein phosphatase 2C 27	-	-	-	-	-	-	1.32442	5e-05	-	-	-	-
	LOC103964713	protein phosphatase 2C 24	-	-	-	-	-1.15784	5e-05	-	-	-1.89397	5e-05	-	-
	LOC103964867	protein phosphatase 2C 68	-	-	1.12467	5e-05	-	-	-	-	-	-	-1.07715	5e-05
	LOC103965642	protein phosphatase 2C-like protein 44	-	-	-	-	-	-	-1.98704	0.0001	-2.28365	5e-05	-3.93487	5e-05
	LOC103967224	protein phosphatase 2C 51	-	-	-	-	-	-	-2.37164	5e-05	-2.62745	5e-05	-3.53799	5e-05
SnRK2	LOC103956414	serine/threonine-protein kinase SRK2I-like	-	-	-	-	-	-	-	-	-1.46977	5e-05	-1.32325	5e-05
	LOC103956515	serine/threonine-protein kinase SRK2I	-	-	-	-	-	-	-	-	-1.75712	5e-05	-1.22547	5e-05
	LOC103967992	serine/threonine-protein kinase SRK2E-like	-	-	-	-	-1.06149	0.0051	-	-	-1.21024	0.0128	-	-
	LOC103968005	serine/threonine-protein kinase SRK2E-like	-	-	-	-	-1.15101	0.0025	-1.11495	0.00725	-1.74996	0.00485	-	-
	LOC103968007	serine/threonine-protein kinase SRK2E	-	-	-	-	-	-	-	-	-	-	-1.1282	5e-05
ABF	LOC103956411	protein ABSCISIC ACID-INSENSITIVE 5-like	-	-	-	-	1.11334	5e-05	2.47991	5e-05	-	-	-	-
	LOC103963619	protein ABSCISIC ACID-INSENSITIVE 5	-	-	-	-	-	-	2.5854	0.00065	-	-	1.61915	0.0072
P: pollination; UP: unpollination; GA4+7 : GA4+7 treatment
-: Not significantlly differentially expressed
